# Supplementary material for: Determinants of voluntary disclosure: An empirical analysis of financial, market, and organizational factors
Source: PLoS One. 2025 Jun 4;20(6):e0324625. doi: 10.1371/journal.pone.0324625 (PMC12136342; doi:10.1371/journal.pone.0324625)
Supplement: S1 File — The original dataset was used in this study. (CSV) [file pone.0324625.s001.csv]

VR	β1-1	β1-2	β1-3	β1-4	β1-5	β1-6	β1-7	β1-8	β1-9	β2-1	β2-2	β2-3	β2-4	β2-5	β2-6	β2-7	β2-8	β3-1	β3-2	β3-3	β3-4	β4-1-1	β4-2-2	β4-3-3	β4-4-4	β4-4-5	β4-4-6	β4-4-7	β4-4-8	β4-4-9	β4-4-10	β4-4-11	β4-4-12	β4-4-13	β4-4-14	β4-4-15	β4-4-16	β4-4-17	β4-4-18	β4-4-19	β4-5-20	β4-6-21	β4-6-22	β4-6-23	β4-6-24	β4-6-25	β4-7-26	β4-7-27	β4-8-28
0	4.31	4.83	3.75	5.04	5.17	3.47	1	0	0.7	3.48	71.42	59.88	0	0	0	0	1	1	0	0	0	1	0	0	0	0	0	0	0	0	0	0	0	0	0	0	0	0	0	0	0	0	0	0	0	0	0	0	0
0	4.34	4.79	3.75	5.04	5.17	3.47	1	0	0.7	3.43	71.67	60.13	0	0	0	0	1	1	0	0	0	1	0	0	0	0	0	0	0	0	0	0	0	0	0	0	0	0	0	0	0	0	0	0	0	0	0	0	0
0	4.32	4.79	3.75	5.04	5.17	3.47	1	0	0.7	3.43	71.92	60.38	0	0	0	0	1	1	0	0	0	1	0	0	0	0	0	0	0	0	0	0	0	0	0	0	0	0	0	0	0	0	0	0	0	0	0	0	0
0	4.30	4.83	3.75	5.04	5.17	3.47	0	0	0.7	3.49	72.17	60.63	0	0	0	0	1	1	0	0	0	1	0	0	0	0	0	0	0	0	0	0	0	0	0	0	0	0	0	0	0	0	0	0	0	0	0	0	0
1	4.34	4.83	3.75	5.04	5.17	3.47	1	0	0.7	3.49	72.42	60.88	0	0	0	0	1	1	0	0	0	1	0	0	0	0	0	0	0	0	0	0	0	0	0	0	0	0	0	0	0	0	0	0	0	0	0	0	0
1	4.30	4.81	3.75	5.04	5.16	3.34	0	0	0.7	3.46	72.67	61.13	0	0	0	0	1	1	0	0	0	1	0	0	0	0	0	0	0	0	0	0	0	0	0	0	0	0	0	0	0	0	0	0	0	0	0	0	0
1	4.28	4.81	3.75	5.04	5.16	3.34	1	0	0.7	3.44	72.92	61.38	0	0	0	0	1	1	0	0	0	1	0	0	0	0	0	0	0	0	0	0	0	0	0	0	0	0	0	0	0	0	0	0	0	0	0	0	0
1	4.29	4.89	3.75	5.04	5.16	3.34	1	0	0.7	3.44	73.17	61.63	0	0	1	0	1	1	0	0	0	1	0	0	0	0	0	0	0	0	0	0	0	0	0	0	0	0	0	0	0	0	0	0	0	0	0	0	0
1	4.28	4.89	3.75	5.04	5.16	3.34	1	0	0.7	3.43	73.42	61.88	0	0	0	0	1	1	0	0	0	1	0	0	0	0	0	0	0	0	0	0	0	0	0	0	0	0	0	0	0	0	0	0	0	0	0	0	0
1	4.30	4.89	3.75	5.04	5.21	3.2	1	1	0.7	3.44	73.67	62.13	0	0	0	0	1	1	0	0	0	1	0	0	0	0	0	0	0	0	0	0	0	0	0	0	0	0	0	0	0	0	0	0	0	0	0	0	0
1	4.30	4.89	3.75	5.04	5.21	3.2	1	1	0.7	3.43	73.92	62.38	0	0	0	0	1	1	0	0	0	1	0	0	0	0	0	0	0	0	0	0	0	0	0	0	0	0	0	0	0	0	0	0	0	0	0	0	0
1	4.29	4.94	3.75	5.04	5.21	3.2	1	1	0.7	3.41	74.17	62.63	0	0	0	0	1	1	0	0	0	1	0	0	0	0	0	0	0	0	0	0	0	0	0	0	0	0	0	0	0	0	0	0	0	0	0	0	0
1	4.34	4.94	3.75	5.04	5.21	3.2	1	1	0.7	3.4	74.42	62.88	0	0	0	0	1	1	0	0	0	1	0	0	0	0	0	0	0	0	0	0	0	0	0	0	0	0	0	0	0	0	0	0	0	0	0	0	0
1	4.32	4.93	3.75	5.04	5.26	3.21	1	1	0.7	3.39	74.67	63.13	0	0	0	0	1	1	0	0	0	1	0	0	0	0	0	0	0	0	0	0	0	0	0	0	0	0	0	0	0	0	0	0	0	0	0	0	0
1	4.28	4.93	3.75	5.04	5.26	3.21	1	1	0.7	3.4	74.92	63.38	0	0	0	0	1	1	0	0	0	1	0	0	0	0	0	0	0	0	0	0	0	0	0	0	0	0	0	0	0	0	0	0	0	0	0	0	0
1	4.33	4.92	3.75	5.04	5.26	3.21	1	1	0.7	3.4	75.17	63.63	0	0	0	0	1	1	0	0	0	1	0	0	0	0	0	0	0	0	0	0	0	0	0	0	0	0	0	0	0	0	0	0	0	0	0	0	0
1	4.36	4.92	3.75	5.04	5.26	3.21	1	1	0.7	3.39	75.42	63.88	0	0	0	0	1	1	0	0	0	1	0	0	0	0	0	0	0	0	0	0	0	0	0	0	0	0	0	0	0	0	0	0	0	0	0	0	0
1	4.45	4.92	3.75	5.04	5.25	3.37	1	0	0.7	3.38	75.67	64.13	0	0	0	0	1	1	0	0	0	1	0	0	0	0	0	0	0	0	0	0	0	0	0	0	0	0	0	0	0	0	0	0	0	0	0	0	0
1	4.49	4.92	3.75	5.04	5.25	3.37	1	0	0.7	3.35	75.92	64.38	0	0	0	0	1	1	0	0	0	1	0	0	0	0	0	0	0	0	0	0	0	0	0	0	0	0	0	0	0	0	0	0	0	0	0	0	0
1	4.46	4.95	3.75	5.04	5.25	3.37	1	0	0.7	3.34	76.17	64.63	0	0	0	0	1	1	0	0	0	1	0	0	0	0	0	0	0	0	0	0	0	0	0	0	0	0	0	0	0	0	0	0	0	0	0	0	0
1	4.46	4.95	3.75	5.04	5.25	3.37	1	0	0.7	3.34	76.42	64.88	0	0	0	0	1	1	0	0	0	1	0	0	0	0	0	0	0	0	0	0	0	0	0	0	0	0	0	0	0	0	0	0	0	0	0	0	0
1	4.45	4.93	3.75	5.04	5.31	3.46	1	0	0.7	3.32	76.67	65.13	0	0	0	0	1	1	0	0	0	1	0	0	0	0	0	0	0	0	0	0	0	0	0	0	0	0	0	0	0	0	0	0	0	0	0	0	0
1	4.45	4.93	3.75	5.04	5.31	3.46	1	0	0.7	3.32	76.92	65.38	0	0	0	0	1	1	0	0	0	1	0	0	0	0	0	0	0	0	0	0	0	0	0	0	0	0	0	0	0	0	0	0	0	0	0	0	0
1	4.48	4.98	3.75	5.04	5.31	3.46	1	0	0.7	3.32	77.17	65.63	0	0	0	0	1	1	0	0	0	1	0	0	0	0	0	0	0	0	0	0	0	0	0	0	0	0	0	0	0	0	0	0	0	0	0	0	0
1	4.49	4.98	3.75	5.04	5.31	3.46	0	0	0.7	3.32	77.42	65.88	0	0	0	0	1	1	0	0	0	1	0	0	0	0	0	0	0	0	0	0	0	0	0	0	0	0	0	0	0	0	0	0	0	0	0	0	0
1	4.49	4.95	3.75	5.04	5.34	3.39	0	0	0.7	3.34	77.67	66.13	0	0	0	0	1	1	0	0	0	1	0	0	0	0	0	0	0	0	0	0	0	0	0	0	0	0	0	0	0	0	0	0	0	0	0	0	0
1	4.46	4.95	3.75	5.04	5.34	3.39	1	0	0.7	3.34	77.92	66.38	0	0	0	0	1	1	0	0	0	1	0	0	0	0	0	0	0	0	0	0	0	0	0	0	0	0	0	0	0	0	0	0	0	0	0	0	0
1	4.48	5.02	3.75	5.04	5.34	3.39	1	0	0.7	3.34	78.17	66.63	0	0	0	0	1	1	0	0	0	1	0	0	0	0	0	0	0	0	0	0	0	0	0	0	0	0	0	0	0	0	0	0	0	0	0	0	0
1	4.45	5.02	3.75	5.04	5.34	3.39	0	0	0.7	3.34	78.42	66.88	0	0	0	0	1	1	0	0	0	1	0	0	0	0	0	0	0	0	0	0	0	0	0	0	0	0	0	0	0	0	0	0	0	0	0	0	0
1	4.45	4.98	3.75	5.04	5.36	3.39	0	0	0.7	3.35	78.67	67.13	0	0	0	0	1	1	0	0	0	1	0	0	0	0	0	0	0	0	0	0	0	0	0	0	0	0	0	0	0	0	0	0	0	0	0	0	0
1	4.48	4.98	3.75	5.04	5.36	3.39	1	0	0.7	3.35	78.92	67.38	0	0	0	0	1	1	0	0	0	1	0	0	0	0	0	0	0	0	0	0	0	0	0	0	0	0	0	0	0	0	0	0	0	0	0	0	0
1	4.47	5.03	3.75	4.04	5.36	3.39	0	0	0.7	3.35	79.17	67.63	0	0	0	0	1	1	0	0	0	1	0	0	0	0	0	0	0	0	0	0	0	0	0	0	0	0	0	0	0	0	0	0	0	0	0	0	0
1	4.51	5.03	3.75	4.04	5.36	3.39	0	0	0.7	3.35	79.42	67.88	0	0	0	0	1	1	0	0	0	1	0	0	0	0	0	0	0	0	0	0	0	0	0	0	0	0	0	0	0	0	0	0	0	0	0	0	0
1	4.53	4.99	3.75	4.04	5.37	3.57	0	0	1.78	3.34	79.67	68.13	0	0	0	0	1	1	0	0	0	1	0	0	0	0	0	0	0	0	0	0	0	0	0	0	0	0	0	0	0	0	0	0	0	0	0	0	0
1	4.56	4.99	3.75	4.04	5.37	3.57	1	1	1.78	3.34	79.92	68.38	0	0	0	0	1	1	0	0	0	1	0	0	0	0	0	0	0	0	0	0	0	0	0	0	0	0	0	0	0	0	0	0	0	0	0	0	0
1	4.67	5.08	3.75	4.04	5.37	3.57	1	1	1.78	3.34	80.17	68.63	0	0	0	0	1	1	0	0	0	1	0	0	0	0	0	0	0	0	0	0	0	0	0	0	0	0	0	0	0	0	0	0	0	0	0	0	0
1	4.62	5.08	3.75	4.04	5.37	3.57	1	1	1.78	3.34	80.42	68.88	0	0	0	0	1	1	0	0	0	1	0	0	0	0	0	0	0	0	0	0	0	0	0	0	0	0	0	0	0	0	0	0	0	0	0	0	0
1	4.59	5.03	3.75	4.04	5.41	3.61	0	0	1.78	3.35	80.67	69.13	0	0	0	0	1	1	0	0	0	1	0	0	0	0	0	0	0	0	0	0	0	0	0	0	0	0	0	0	0	0	0	0	0	0	0	0	0
1	4.57	5.03	3.75	4.04	5.41	3.61	0	0	1.78	3.35	80.92	69.38	0	0	0	0	1	1	0	0	0	1	0	0	0	0	0	0	0	0	0	0	0	0	0	0	0	0	0	0	0	0	0	0	0	0	0	0	0
1	4.50	5.09	3.75	4.04	5.41	3.61	0	0	1.78	3.35	81.17	69.63	0	0	0	0	1	1	0	0	0	1	0	0	0	0	0	0	0	0	0	0	0	0	0	0	0	0	0	0	0	0	0	0	0	0	0	0	0
1	4.49	5.09	3.75	4.04	5.41	3.61	0	0	1.78	3.35	81.42	69.88	0	0	0	0	1	1	0	0	0	1	0	0	0	0	0	0	0	0	0	0	0	0	0	0	0	0	0	0	0	0	0	0	0	0	0	0	0
1	4.50	5.06	3.75	4.04	5.41	3.58	0	0	1.85	3.35	81.67	70.13	0	0	0	0	1	1	0	0	0	1	0	0	0	0	0	0	0	0	0	0	0	0	0	0	0	0	0	0	0	0	0	0	0	0	0	0	0
1	4.48	5.06	3.75	4.04	5.41	3.58	0	0	1.85	3.35	81.92	70.38	0	0	0	0	1	1	0	0	0	1	0	0	0	0	0	0	0	0	0	0	0	0	0	0	0	0	0	0	0	0	0	0	0	0	0	0	0
1	4.50	5.08	3.75	4.04	5.41	3.58	0	0	1.85	3.35	82.17	70.63	0	0	0	0	1	1	0	0	0	1	0	0	0	0	0	0	0	0	0	0	0	0	0	0	0	0	0	0	0	0	0	0	0	0	0	0	0
1	4.44	5.08	3.75	4.04	5.41	3.58	0	0	1.85	3.35	82.42	70.88	0	0	1	0	1	1	0	0	0	1	0	0	0	0	0	0	0	0	0	0	0	0	0	0	0	0	0	0	0	0	0	0	0	0	0	0	0
1	4.47	5.05	3.75	4.04	5.42	3.47	0	1	1.85	3.36	82.67	71.13	0	0	0	0	1	1	0	0	0	1	0	0	0	0	0	0	0	0	0	0	0	0	0	0	0	0	0	0	0	0	0	0	0	0	0	0	0
1	4.49	5.05	3.75	4.04	5.42	3.47	0	0	1.85	3.36	82.92	71.38	0	0	0	0	1	1	0	0	0	1	0	0	0	0	0	0	0	0	0	0	0	0	0	0	0	0	0	0	0	0	0	0	0	0	0	0	0
1	4.51	5.06	3.75	4.04	5.42	3.47	0	0	1.85	3.36	83.17	71.63	0	0	0	0	1	1	0	0	0	1	0	0	0	0	0	0	0	0	0	0	0	0	0	0	0	0	0	0	0	0	0	0	0	0	0	0	0
1	4.52	5.06	3.75	4.04	5.42	3.47	0	0	1.85	3.36	83.42	71.88	0	0	0	0	1	1	0	0	0	1	0	0	0	0	0	0	0	0	0	0	0	0	0	0	0	0	0	0	0	0	0	0	0	0	0	0	0
1	4.50	5.07	3.75	4.04	5.4	3.67	0	0	1.9	3.36	83.67	72.13	0	0	0	0	1	1	0	0	0	1	0	0	0	0	0	0	0	0	0	0	0	0	0	0	0	0	0	0	0	0	0	0	0	0	0	0	0
1	4.52	5.07	3.75	4.04	5.4	3.67	0	0	1.9	3.36	83.92	72.38	0	0	0	0	1	1	0	0	0	1	0	0	0	0	0	0	0	0	0	0	0	0	0	0	0	0	0	0	0	0	0	0	0	0	0	0	0
1	4.53	5.11	3.75	4.04	5.4	3.67	0	0	1.9	3.36	84.17	72.63	0	0	0	0	1	1	0	0	0	1	0	0	0	0	0	0	0	0	0	0	0	0	0	0	0	0	0	0	0	0	0	0	0	0	0	0	0
1	4.56	5.11	3.75	4.04	5.4	3.67	0	0	1.9	3.36	84.42	72.88	0	0	0	0	1	1	0	0	0	1	0	0	0	0	0	0	0	0	0	0	0	0	0	0	0	0	0	0	0	0	0	0	0	0	0	0	0
1	4.58	5.12	3.75	4.04	5.4	3.81	0	0	1.95	3.34	84.67	73.13	0	0	1	0	1	1	0	0	0	1	0	0	0	0	0	0	0	0	0	0	0	0	0	0	0	0	0	0	0	0	0	0	0	0	0	0	0
1	4.60	5.12	3.75	4.04	5.4	3.81	0	0	1.95	3.34	84.92	73.38	0	0	0	0	1	1	0	0	0	1	0	0	0	0	0	0	0	0	0	0	0	0	0	0	0	0	0	0	0	0	0	0	0	0	0	0	0
1	4.62	5.18	3.75	4.04	5.4	3.81	0	0	1.95	3.34	85.17	73.63	0	0	0	0	1	1	0	0	0	1	0	0	0	0	0	0	0	0	0	0	0	0	0	0	0	0	0	0	0	0	0	0	0	0	0	0	0
1	4.57	5.18	3.75	4.04	5.4	3.81	0	0	1.95	3.34	85.42	73.88	0	0	0	0	1	1	0	0	0	1	0	0	0	0	0	0	0	0	0	0	0	0	0	0	0	0	0	0	0	0	0	0	0	0	0	0	0
1	4.60	5.17	3.75	4.04	5.43	3.91	0	0	2	3.32	85.67	74.13	0	0	0	0	1	1	0	0	0	1	0	0	0	0	0	0	0	0	0	0	0	0	0	0	0	0	0	0	0	0	0	0	0	0	0	0	0
1	4.63	5.17	3.75	4.04	5.43	3.91	0	0	2	3.32	85.92	74.38	0	0	0	0	1	1	0	0	0	1	0	0	0	0	0	0	0	0	0	0	0	0	0	0	0	0	0	0	0	0	0	0	0	0	0	0	0
1	4.61	5.19	3.75	4.04	5.43	3.91	0	0	2	3.32	86.17	74.63	0	0	0	0	1	1	0	0	0	1	0	0	0	0	0	0	0	0	0	0	0	0	0	0	0	0	0	0	0	0	0	0	0	0	0	0	0
1	4.65	5.19	3.75	4.04	5.43	3.91	0	0	2	3.32	86.42	74.88	0	0	0	0	1	1	0	0	0	1	0	0	0	0	0	0	0	0	0	0	0	0	0	0	0	0	0	0	0	0	0	0	0	0	0	0	0
0	4.85	5.62	4.38	5.44	5.73	3.86	0	0	1	3.94	65.92	59.88	0	0	0	0	0	1	0	0	0	1	0	0	0	0	0	0	0	0	0	0	0	0	0	0	0	0	0	0	0	0	0	0	0	0	0	0	0
0	4.85	5.59	4.38	5.44	5.7	3.5	1	1	1	3.93	66.17	60.13	0	0	0	0	0	1	0	0	0	1	0	0	0	0	0	0	0	0	0	0	0	0	0	0	0	0	0	0	0	0	0	0	0	0	0	0	0
0	4.87	5.59	4.38	5.44	5.7	3.5	1	1	1	3.93	66.42	60.38	0	0	0	0	0	1	0	0	0	1	0	0	0	0	0	0	0	0	0	0	0	0	0	0	0	0	0	0	0	0	0	0	0	0	0	0	0
0	4.86	5.59	4.38	5.44	5.7	3.5	1	1	1	3.93	66.67	60.63	0	0	0	0	0	1	0	0	0	1	0	0	0	0	0	0	0	0	0	0	0	0	0	0	0	0	0	0	0	0	0	0	0	0	0	0	0
0	4.88	5.59	4.38	5.44	5.7	3.5	1	1	1	3.93	66.92	60.88	0	0	0	0	0	1	0	0	0	1	0	0	0	0	0	0	0	0	0	0	0	0	0	0	0	0	0	0	0	0	0	0	0	0	0	0	0
0	4.90	5.58	4.38	5.44	5.68	3.79	1	1	1	3.94	67.17	61.13	0	0	0	0	0	1	0	0	0	1	0	0	0	0	0	0	0	0	0	0	0	0	0	0	0	0	0	0	0	0	0	0	0	0	0	0	0
0	4.88	5.58	4.38	5.44	5.68	3.79	1	1	1	3.95	67.42	61.38	0	0	0	0	0	1	0	0	0	1	0	0	0	0	0	0	0	0	0	0	0	0	0	0	0	0	0	0	0	0	0	0	0	0	0	0	0
0	4.85	5.6	4.38	5.44	5.68	3.79	1	1	1	4.04	67.67	61.63	0	0	0	0	0	1	0	0	0	1	0	0	0	0	0	0	0	0	0	0	0	0	0	0	0	0	0	0	0	0	0	0	0	0	0	0	0
0	4.81	5.6	4.38	5.44	5.68	3.79	1	1	1	4.04	67.92	61.88	0	0	0	0	0	1	0	0	0	1	0	0	0	0	0	0	0	0	0	0	0	0	0	0	0	0	0	0	0	0	0	0	0	0	0	0	0
0	4.86	5.6	4.38	5.44	5.69	3.91	1	1	1	4.05	68.17	62.13	0	0	0	0	0	1	0	0	0	1	0	0	0	0	0	0	0	0	0	0	0	0	0	0	0	0	0	0	0	0	0	0	0	0	0	0	0
0	4.91	5.6	4.38	5.44	5.69	3.91	1	1	1	3.09	68.42	62.38	0	0	0	0	0	1	0	0	0	1	0	0	0	0	0	0	0	0	0	0	0	0	0	0	0	0	0	0	0	0	0	0	0	0	0	0	0
0	4.86	5.61	4.38	5.44	5.69	3.91	1	1	1	4.04	68.67	62.63	0	0	0	0	0	1	0	0	0	1	0	0	0	0	0	0	0	0	0	0	0	0	0	0	0	0	0	0	0	0	0	0	0	0	0	0	0
0	4.89	5.61	4.38	5.44	5.69	3.91	1	1	1	4.03	68.92	62.88	0	0	0	0	0	1	0	0	0	1	0	0	0	0	0	0	0	0	0	0	0	0	0	0	0	0	0	0	0	0	0	0	0	0	0	0	0
0	4.78	5.6	4.38	5.44	5.73	3.98	1	1	1	4.02	69.17	63.13	0	0	0	0	0	1	0	0	0	1	0	0	0	0	0	0	0	0	0	0	0	0	0	0	0	0	0	0	0	0	0	0	0	0	0	0	0
0	4.67	5.6	4.38	5.44	5.73	3.98	1	1	1	4.04	69.42	63.38	0	0	0	0	0	1	0	0	0	1	0	0	0	0	0	0	0	0	0	0	0	0	0	0	0	0	0	0	0	0	0	0	0	0	0	0	0
0	4.69	5.63	4.38	5.44	5.73	3.98	1	1	1	4.05	69.67	63.63	0	0	0	0	0	1	0	0	0	1	0	0	0	0	0	0	0	0	0	0	0	0	0	0	0	0	0	0	0	0	0	0	0	0	0	0	0
0	4.70	5.63	4.38	5.44	5.73	3.98	0	1	1	4.02	69.92	63.88	0	0	0	0	0	1	0	0	0	1	0	0	0	0	0	0	0	0	0	0	0	0	0	0	0	0	0	0	0	0	0	0	0	0	0	0	0
0	4.73	5.62	4.38	5.44	5.75	3.76	0	1	0	4.01	70.17	64.13	0	0	0	0	0	1	0	0	0	1	0	0	0	0	0	0	0	0	0	0	0	0	0	0	0	0	0	0	0	0	0	0	0	0	0	0	0
0	4.77	5.62	4.38	5.44	5.75	3.76	0	1	0	3.98	70.42	64.38	0	0	0	0	0	1	0	0	0	1	0	0	0	0	0	0	0	0	0	0	0	0	0	0	0	0	0	0	0	0	0	0	0	0	0	0	0
0	4.82	5.64	4.38	5.44	5.75	3.76	0	1	0	3.97	70.67	64.63	0	0	0	0	0	1	0	0	0	1	0	0	0	0	0	0	0	0	0	0	0	0	0	0	0	0	0	0	0	0	0	0	0	0	0	0	0
0	4.78	5.64	4.38	5.44	5.75	3.76	0	1	0	3.97	70.92	64.88	0	0	0	0	0	1	0	0	0	1	0	0	0	0	0	0	0	0	0	0	0	0	0	0	0	0	0	0	0	0	0	0	0	0	0	0	0
0	4.94	5.64	4.38	5.44	5.78	4.14	1	0	0	3.95	71.17	65.13	0	0	0	0	0	1	0	0	0	1	0	0	0	0	0	0	0	0	0	0	0	0	0	0	0	0	0	0	0	0	0	0	0	0	0	0	0
0	4.90	5.64	4.38	5.44	5.78	4.14	1	1	0	3.95	71.42	65.38	0	0	0	0	0	1	0	0	0	1	0	0	0	0	0	0	0	0	0	0	0	0	0	0	0	0	0	0	0	0	0	0	0	0	0	0	0
0	5.02	5.65	4.38	5.44	5.78	4.14	1	1	0	3.92	71.67	65.63	0	0	0	0	0	1	0	0	0	1	0	0	0	0	0	0	0	0	0	0	0	0	0	0	0	0	0	0	0	0	0	0	0	0	0	0	0
0	5.01	5.65	4.38	5.44	5.78	4.14	0	1	0	3.92	71.92	65.88	0	0	0	0	0	1	0	0	0	1	0	0	0	0	0	0	0	0	0	0	0	0	0	0	0	0	0	0	0	0	0	0	0	0	0	0	0
0	4.99	5.66	4.38	5.44	5.81	4.26	0	0	0.48	3.92	72.17	66.13	0	0	0	0	0	1	0	0	0	1	0	0	0	0	0	0	0	0	0	0	0	0	0	0	0	0	0	0	0	0	0	0	0	0	0	0	0
0	4.99	5.66	4.38	5.44	5.81	4.26	0	0	0.48	3.92	72.42	66.38	0	0	0	0	0	1	0	0	0	1	0	0	0	0	0	0	0	0	0	0	0	0	0	0	0	0	0	0	0	0	0	0	0	0	0	0	0
0	5.27	5.67	4.38	5.44	5.81	4.26	1	1	0.48	3.93	72.67	66.63	0	0	0	0	0	1	0	0	0	1	0	0	0	0	0	0	0	0	0	0	0	0	0	0	0	0	0	0	0	0	0	0	0	0	0	0	0
0	5.18	5.67	4.38	5.44	5.81	4.26	1	0	0.48	3.93	72.92	66.88	0	0	0	0	0	1	0	0	0	1	0	0	0	0	0	0	0	0	0	0	0	0	0	0	0	0	0	0	0	0	0	0	0	0	0	0	0
0	5.16	5.65	4.38	5.44	5.8	4.29	1	0	0.7	3.93	73.17	67.13	0	0	0	0	0	1	0	0	0	1	0	0	0	0	0	0	0	0	0	0	0	0	0	0	0	0	0	0	0	0	0	0	0	0	0	0	0
0	5.12	5.65	4.38	5.44	5.8	4.29	1	0	0.7	3.94	73.42	67.38	0	0	0	0	0	1	0	0	0	1	0	0	0	0	0	0	0	0	0	0	0	0	0	0	0	0	0	0	0	0	0	0	0	0	0	0	0
0	5.24	5.64	4.49	5.49	5.8	4.29	1	0	0.7	3.92	73.67	67.63	0	0	0	0	0	1	0	0	0	1	0	0	0	0	0	0	0	0	0	0	0	0	0	0	0	0	0	0	0	0	0	0	0	0	0	0	0
0	5.24	5.64	4.49	5.49	5.8	4.29	1	0	0.7	3.93	73.92	67.88	0	0	0	0	0	1	0	0	0	1	0	0	0	0	0	0	0	0	0	0	0	0	0	0	0	0	0	0	0	0	0	0	0	0	0	0	0
0	5.31	5.66	4.49	5.49	5.8	4.35	1	0	0.78	3.94	74.17	68.13	0	0	0	0	0	1	0	0	0	1	0	0	0	0	0	0	0	0	0	0	0	0	0	0	0	0	0	0	0	0	0	0	0	0	0	0	0
0	5.29	5.66	4.49	5.49	5.8	4.35	1	0	0.78	3.94	74.42	68.38	0	0	0	0	0	1	0	0	0	1	0	0	0	0	0	0	0	0	0	0	0	0	0	0	0	0	0	0	0	0	0	0	0	0	0	0	0
0	5.26	5.69	4.49	5.49	5.8	4.35	0	0	0.78	3.96	74.67	68.63	0	0	0	0	0	1	0	0	0	1	0	0	0	0	0	0	0	0	0	0	0	0	0	0	0	0	0	0	0	0	0	0	0	0	0	0	0
0	5.24	5.69	4.49	5.49	5.8	4.35	0	0	0.78	3.96	74.92	68.88	0	0	0	0	0	1	0	0	0	1	0	0	0	0	0	0	0	0	0	0	0	0	0	0	0	0	0	0	0	0	0	0	0	0	0	0	0
0	5.23	5.69	4.49	5.49	5.83	4.37	0	0	0.9	3.95	75.17	69.13	0	0	0	0	0	1	0	0	0	1	0	0	0	0	0	0	0	0	0	0	0	0	0	0	0	0	0	0	0	0	0	0	0	0	0	0	0
0	5.36	5.69	4.49	5.49	5.83	4.37	1	0	0.9	3.95	75.42	69.38	0	0	0	0	0	1	0	0	0	1	0	0	0	0	0	0	0	0	0	0	0	0	0	0	0	0	0	0	0	0	0	0	0	0	0	0	0
0	5.28	5.69	4.49	5.49	5.83	4.37	1	0	0.9	3.95	75.67	69.63	0	0	0	0	0	1	0	0	0	1	0	0	0	0	0	0	0	0	0	0	0	0	0	0	0	0	0	0	0	0	0	0	0	0	0	0	0
0	5.42	5.69	4.49	5.49	5.83	4.37	1	1	0.9	3.95	75.92	69.88	0	0	0	0	0	1	0	0	0	1	0	0	0	0	0	0	0	0	0	0	0	0	0	0	0	0	0	0	0	0	0	0	0	0	0	0	0
0	5.32	5.68	4.49	5.49	5.85	4.34	1	0	0.9	3.96	76.17	70.13	0	0	0	0	0	1	0	0	0	1	0	0	0	0	0	0	0	0	0	0	0	0	0	0	0	0	0	0	0	0	0	0	0	0	0	0	0
0	5.28	5.68	4.49	5.49	5.85	4.34	1	0	0.9	3.96	76.42	70.38	0	0	0	0	0	1	0	0	0	1	0	0	0	0	0	0	0	0	0	0	0	0	0	0	0	0	0	0	0	0	0	0	0	0	0	0	0
0	5.31	5.69	4.49	5.49	5.85	4.34	1	0	0.9	3.96	76.67	70.63	0	0	0	0	0	1	0	0	0	1	0	0	0	0	0	0	0	0	0	0	0	0	0	0	0	0	0	0	0	0	0	0	0	0	0	0	0
0	5.17	5.69	4.49	5.49	5.85	4.34	0	0	0.9	3.96	76.92	70.88	0	0	0	0	0	1	0	0	0	1	0	0	0	0	0	0	0	0	0	0	0	0	0	0	0	0	0	0	0	0	0	0	0	0	0	0	0
0	5.16	5.69	4.49	5.49	5.84	4.36	0	0	0.93	3.97	77.17	71.13	0	0	0	0	0	1	0	0	0	1	0	0	0	0	0	0	0	0	0	0	0	0	0	0	0	0	0	0	0	0	0	0	0	0	0	0	0
0	5.15	5.69	4.49	5.49	5.84	4.36	0	0	0.93	3.97	77.42	71.38	0	0	0	0	0	1	0	0	0	1	0	0	0	0	0	0	0	0	0	0	0	0	0	0	0	0	0	0	0	0	0	0	0	0	0	0	0
0	5.12	5.68	4.49	5.49	5.84	4.36	0	0	0.93	3.97	77.67	71.63	0	0	0	0	0	1	0	0	0	1	0	0	0	0	0	0	0	0	0	0	0	0	0	0	0	0	0	0	0	0	0	0	0	0	0	0	0
0	5.22	5.68	4.49	5.49	5.84	4.36	0	0	0.93	3.97	77.92	71.88	0	0	0	0	0	1	0	0	0	1	0	0	0	0	0	0	0	0	0	0	0	0	0	0	0	0	0	0	0	0	0	0	0	0	0	0	0
0	5.22	5.68	4.49	5.49	5.82	4.26	0	0	0.98	3.97	78.17	72.13	0	0	0	0	0	1	0	0	0	1	0	0	0	0	0	0	0	0	0	0	0	0	0	0	0	0	0	0	0	0	0	0	0	0	0	0	0
0	5.31	5.68	4.49	5.49	5.82	4.26	1	0	0.98	3.97	78.42	72.38	0	0	0	0	0	1	0	0	0	1	0	0	0	0	0	0	0	0	0	0	0	0	0	0	0	0	0	0	0	0	0	0	0	0	0	0	0
0	5.23	5.7	4.49	5.49	5.82	4.26	0	0	0.98	3.97	78.67	72.63	0	0	0	0	0	1	0	0	0	1	0	0	0	0	0	0	0	0	0	0	0	0	0	0	0	0	0	0	0	0	0	0	0	0	0	0	0
1	5.23	5.7	4.49	5.49	5.82	4.26	0	0	0.98	3.97	78.92	72.88	0	0	0	0	0	1	0	0	0	1	0	0	0	0	0	0	0	0	0	0	0	0	0	0	0	0	0	0	0	0	0	0	0	0	0	0	0
1	5.25	5.7	4.49	5.49	5.84	4.43	0	0	1.15	3.99	79.17	73.13	0	0	0	0	0	1	0	0	0	1	0	0	0	0	0	0	0	0	0	0	0	0	0	0	0	0	0	0	0	0	0	0	0	0	0	0	0
1	5.23	5.7	4.49	5.49	5.84	4.43	0	0	1.15	3.99	79.42	73.38	0	0	0	0	0	1	0	0	0	1	0	0	0	0	0	0	0	0	0	0	0	0	0	0	0	0	0	0	0	0	0	0	0	0	0	0	0
1	5.23	5.74	4.49	5.49	5.84	4.43	0	0	1.15	3.99	79.67	73.63	0	0	0	0	0	1	0	0	0	1	0	0	0	0	0	0	0	0	0	0	0	0	0	0	0	0	0	0	0	0	0	0	0	0	0	0	0
1	5.23	5.74	4.49	5.49	5.84	4.43	0	0	1.15	3.99	79.92	73.88	0	0	0	0	0	1	0	0	0	1	0	0	0	0	0	0	0	0	0	0	0	0	0	0	0	0	0	0	0	0	0	0	0	0	0	0	0
1	5.31	5.74	4.49	5.49	5.89	4.39	0	0	1.26	3.98	80.17	74.13	0	0	0	0	0	1	0	0	0	1	0	0	0	0	0	0	0	0	0	0	0	0	0	0	0	0	0	0	0	0	0	0	0	0	0	0	0
1	5.36	5.74	4.49	5.49	5.89	4.39	1	0	1.26	3.98	80.42	74.38	0	0	0	0	0	1	0	0	0	1	0	0	0	0	0	0	0	0	0	0	0	0	0	0	0	0	0	0	0	0	0	0	0	0	0	0	0
1	5.38	5.78	4.49	5.49	5.89	4.39	0	0	1.26	3.98	80.67	74.63	0	0	0	0	0	1	0	0	0	1	0	0	0	0	0	0	0	0	0	0	0	0	0	0	0	0	0	0	0	0	0	0	0	0	0	0	0
1	5.48	5.78	4.49	5.49	5.89	4.39	1	1	1.26	3.98	80.92	74.88	0	0	0	0	0	1	0	0	0	1	0	0	0	0	0	0	0	0	0	0	0	0	0	0	0	0	0	0	0	0	0	0	0	0	0	0	0
1	4.91	5.16	4.18	4.7	5.36	3.69	1	1	0.78	4.08	71.17	0.25	0	0	0	0	0	1	0	0	0	1	0	0	0	0	0	0	0	0	0	0	0	0	0	0	0	0	0	0	0	0	0	0	0	0	0	0	0
1	4.91	5.16	4.18	4.7	5.36	3.69	1	1	0.78	3.27	71.42	0.5	0	0	0	0	0	1	0	0	0	1	0	0	0	0	0	0	0	0	0	0	0	0	0	0	0	0	0	0	0	0	0	0	0	0	0	0	0
1	4.95	5.7	4.3	4.7	5.36	3.69	0	1	0.78	4.08	71.67	0.75	0	0	0	0	0	1	0	0	0	1	0	0	0	0	0	0	0	0	0	0	0	0	0	0	0	0	0	0	0	0	0	0	0	0	0	0	0
1	4.92	5.7	4.3	4.7	5.36	3.69	0	1	0.78	4.08	71.92	1	0	0	0	0	0	1	0	0	0	1	0	0	0	0	0	0	0	0	0	0	0	0	0	0	0	0	0	0	0	0	0	0	0	0	0	0	0
1	5.02	5.7	4.3	4.72	5.94	3.94	0	0	0	4.07	72.17	1.25	0	0	0	0	0	1	0	0	0	1	0	0	0	0	0	0	0	0	0	0	0	0	0	0	0	0	0	0	0	0	0	0	0	0	0	0	0
1	4.96	5.7	4.3	4.72	5.94	3.94	0	0	0	4.07	72.42	1.5	0	0	0	0	0	1	0	0	0	1	0	0	0	0	0	0	0	0	0	0	0	0	0	0	0	0	0	0	0	0	0	0	0	0	0	0	0
1	5.05	5.72	4.3	4.72	5.94	3.94	0	0	0	4.08	72.67	1.75	0	0	0	0	0	1	0	0	0	1	0	0	0	0	0	0	0	0	0	0	0	0	0	0	0	0	0	0	0	0	0	0	0	0	0	0	0
1	5.04	5.72	4.3	4.72	5.94	3.94	0	0	0	4.08	72.92	2	0	0	0	0	0	1	0	0	0	1	0	0	0	0	0	0	0	0	0	0	0	0	0	0	0	0	0	0	0	0	0	0	0	0	0	0	0
1	5.17	5.69	4.3	4.72	5.95	4.23	1	1	0	4.08	73.17	2.25	0	0	0	0	0	1	0	0	0	1	0	0	0	0	0	0	0	0	0	0	0	0	0	0	0	0	0	0	0	0	0	0	0	0	0	0	0
1	5.16	5.69	4.3	4.72	5.95	4.23	1	1	0	4.05	73.42	2.5	0	0	0	0	0	1	0	0	0	1	0	0	0	0	0	0	0	0	0	0	0	0	0	0	0	0	0	0	0	0	0	0	0	0	0	0	0
1	5.22	5.69	4.3	4.72	5.95	4.23	1	1	0	4.05	73.67	2.75	0	0	0	0	0	1	0	0	0	1	0	0	0	0	0	0	0	0	0	0	0	0	0	0	0	0	0	0	0	0	0	0	0	0	0	0	0
1	5.25	5.69	4.3	4.72	5.95	4.23	1	1	0	4.05	73.92	3	0	0	0	0	0	1	0	0	0	1	0	0	0	0	0	0	0	0	0	0	0	0	0	0	0	0	0	0	0	0	0	0	0	0	0	0	0
1	5.19	5.7	4.3	4.72	5.94	4.42	1	0	0	4.05	74.17	3.25	0	0	0	0	0	1	0	0	0	1	0	0	0	0	0	0	0	0	0	0	0	0	0	0	0	0	0	0	0	0	0	0	0	0	0	0	0
1	5.24	5.7	4.3	4.72	5.94	4.42	1	0	0	4.05	74.42	3.5	0	0	0	0	0	1	0	0	0	1	0	0	0	0	0	0	0	0	0	0	0	0	0	0	0	0	0	0	0	0	0	0	0	0	0	0	0
1	5.25	5.73	4.3	4.72	5.94	4.42	1	0	0	4.05	74.67	3.75	0	0	0	0	0	1	0	0	0	1	0	0	0	0	0	0	0	0	0	0	0	0	0	0	0	0	0	0	0	0	0	0	0	0	0	0	0
1	5.25	5.73	4.3	4.72	5.94	4.42	1	0	0	4.05	74.92	4	0	0	0	0	0	1	0	0	0	1	0	0	0	0	0	0	0	0	0	0	0	0	0	0	0	0	0	0	0	0	0	0	0	0	0	0	0
1	5.37	5.71	4.3	4.72	5.96	4.39	1	0	0	4.04	75.17	4.25	0	0	0	0	0	1	0	0	0	1	0	0	0	0	0	0	0	0	0	0	0	0	0	0	0	0	0	0	0	0	0	0	0	0	0	0	0
1	5.34	5.71	4.3	4.72	5.96	4.39	1	0	0	4.04	75.42	4.5	0	0	0	0	0	1	0	0	0	1	0	0	0	0	0	0	0	0	0	0	0	0	0	0	0	0	0	0	0	0	0	0	0	0	0	0	0
1	5.29	5.73	4.3	4.72	5.96	4.39	1	0	0	4.07	75.67	4.75	0	0	0	0	0	1	0	0	0	1	0	0	0	0	0	0	0	0	0	0	0	0	0	0	0	0	0	0	0	0	0	0	0	0	0	0	0
1	5.32	5.73	4.3	4.72	5.96	4.39	1	0	0	4.07	75.92	5	0	0	0	0	0	1	0	0	0	1	0	0	0	0	0	0	0	0	0	0	0	0	0	0	0	0	0	0	0	0	0	0	0	0	0	0	0
1	5.22	5.72	4.3	4.72	5.96	4.34	1	0	0	4.05	76.17	5.25	0	0	0	0	0	1	0	0	0	1	0	0	0	0	0	0	0	0	0	0	0	0	0	0	0	0	0	0	0	0	0	0	0	0	0	0	0
1	5.16	5.72	4.3	4.72	5.96	4.34	1	0	0	4.05	76.42	5.5	0	0	0	0	0	1	0	0	0	1	0	0	0	0	0	0	0	0	0	0	0	0	0	0	0	0	0	0	0	0	0	0	0	0	0	0	0
1	5.17	5.73	4.3	4.72	5.96	4.34	1	0	0	4.06	76.67	5.75	0	0	0	0	0	1	0	0	0	1	0	0	0	0	0	0	0	0	0	0	0	0	0	0	0	0	0	0	0	0	0	0	0	0	0	0	0
1	5.08	5.73	4.3	4.72	5.96	4.34	0	0	0	4.06	76.92	6	0	0	0	0	0	1	0	0	0	1	0	0	0	0	0	0	0	0	0	0	0	0	0	0	0	0	0	0	0	0	0	0	0	0	0	0	0
1	5.07	5.72	4.3	4.72	5.96	4.23	0	0	0	4.05	77.17	6.25	0	0	0	0	0	1	0	0	0	1	0	0	0	0	0	0	0	0	0	0	0	0	0	0	0	0	0	0	0	0	0	0	0	0	0	0	0
1	5.10	5.72	4.3	4.72	5.96	4.23	0	0	0	4.05	77.42	6.5	0	0	0	0	0	1	0	0	0	1	0	0	0	0	0	0	0	0	0	0	0	0	0	0	0	0	0	0	0	0	0	0	0	0	0	0	0
1	5.07	5.73	4.3	4.72	5.96	4.23	0	0	0	4.05	77.67	6.75	0	0	0	0	0	1	0	0	0	1	0	0	0	0	0	0	0	0	0	0	0	0	0	0	0	0	0	0	0	0	0	0	0	0	0	0	0
1	5.14	5.73	4.3	4.72	5.96	4.23	0	0	0	4.05	77.92	7	0	0	0	0	0	1	0	0	0	1	0	0	0	0	0	0	0	0	0	0	0	0	0	0	0	0	0	0	0	0	0	0	0	0	0	0	0
1	5.09	5.73	4.3	4.72	5.94	4.21	0	1	0	4.12	78.17	7.25	0	0	0	0	0	1	0	0	0	1	0	0	0	0	0	0	0	0	0	0	0	0	0	0	0	0	0	0	0	0	0	0	0	0	0	0	0
1	5.15	5.73	4.3	4.72	5.94	4.21	0	1	0	4.12	78.42	7.5	0	0	0	0	0	1	0	0	0	1	0	0	0	0	0	0	0	0	0	0	0	0	0	0	0	0	0	0	0	0	0	0	0	0	0	0	0
1	5.10	5.74	4.3	4.72	5.94	4.21	0	1	0	4.12	78.67	7.75	0	0	0	0	0	1	0	0	0	1	0	0	0	0	0	0	0	0	0	0	0	0	0	0	0	0	0	0	0	0	0	0	0	0	0	0	0
1	5.10	5.74	4.3	4.72	5.94	4.21	0	1	0	4.12	78.92	8	0	0	0	0	0	1	0	0	0	1	0	0	0	0	0	0	0	0	0	0	0	0	0	0	0	0	0	0	0	0	0	0	0	0	0	0	0
1	5.13	5.74	4.3	4.72	5.94	4.38	0	0	1.74	4.09	79.17	8.25	0	0	1	0	0	1	0	0	0	1	0	0	0	0	0	0	0	0	0	0	0	0	0	0	0	0	0	0	0	0	0	0	0	0	0	0	0
1	5.11	5.74	4.3	4.72	5.94	4.38	0	0	1.74	4.09	79.42	8.5	0	0	0	0	0	1	0	0	0	1	0	0	0	0	0	0	0	0	0	0	0	0	0	0	0	0	0	0	0	0	0	0	0	0	0	0	0
1	5.10	5.81	4.3	4.72	5.94	4.38	0	0	1.74	4.09	79.67	8.75	0	0	0	0	0	1	0	0	0	1	0	0	0	0	0	0	0	0	0	0	0	0	0	0	0	0	0	0	0	0	0	0	0	0	0	0	0
1	5.08	5.81	4.3	4.7	5.94	4.38	0	0	1.74	4.09	79.92	9	0	0	1	0	0	1	0	0	0	1	0	0	0	0	0	0	0	0	0	0	0	0	0	0	0	0	0	0	0	0	0	0	0	0	0	0	0
1	5.09	5.8	4.3	4.7	6.01	4.47	0	0	1.81	4.1	80.17	9.25	0	0	0	0	0	1	0	0	0	1	0	0	0	0	0	0	0	0	0	0	0	0	0	0	0	0	0	0	0	0	0	0	0	0	0	0	0
1	5.11	5.8	4.3	4.7	6.01	4.47	0	0	1.81	4.1	80.42	9.5	0	0	0	0	0	1	0	0	0	1	0	0	0	0	0	0	0	0	0	0	0	0	0	0	0	0	0	0	0	0	0	0	0	0	0	0	0
1	5.15	5.83	4.3	4.7	6.01	4.47	0	0	1.81	3.23	80.67	9.75	0	0	0	0	0	1	0	0	0	1	0	0	0	0	0	0	0	0	0	0	0	0	0	0	0	0	0	0	0	0	0	0	0	0	0	0	0
1	5.18	5.83	4.3	4.7	6.01	4.47	0	0	1.81	3.23	80.92	10	0	0	0	0	0	1	0	0	0	1	0	0	0	0	0	0	0	0	0	0	0	0	0	0	0	0	0	0	0	0	0	0	0	0	0	0	0
0	4.84	5.75	4.49	5.71	5.93	4.11	0	1	0	4.14	4.83	5	0	0	0	0	0	1	0	0	0	1	0	0	0	0	0	0	0	0	0	0	0	0	0	0	0	0	0	0	0	0	0	0	0	0	0	0	0
0	4.87	5.72	4.49	5.71	5.95	4.19	1	1	0	4.16	5.08	5.25	0	0	0	0	0	1	0	0	0	1	0	0	0	0	0	0	0	0	0	0	0	0	0	0	0	0	0	0	0	0	0	0	0	0	0	0	0
0	4.84	5.72	4.49	5.71	5.95	4.19	0	1	0	4.16	5.33	5.5	0	0	0	0	0	1	0	0	0	1	0	0	0	0	0	0	0	0	0	0	0	0	0	0	0	0	0	0	0	0	0	0	0	0	0	0	0
0	4.81	5.72	4.49	5.71	5.95	4.19	0	1	0	4.16	5.58	5.75	0	0	0	0	0	1	0	0	0	1	0	0	0	0	0	0	0	0	0	0	0	0	0	0	0	0	0	0	0	0	0	0	0	0	0	0	0
0	4.83	5.72	4.49	5.71	5.95	4.19	0	1	0	4.16	5.83	6	0	0	0	0	0	1	0	0	0	1	0	0	0	0	0	0	0	0	0	0	0	0	0	0	0	0	0	0	0	0	0	0	0	0	0	0	0
0	4.84	5.7	4.49	5.71	5.92	4.03	0	0	0	4.15	6.08	6.25	0	0	0	0	0	1	0	0	0	1	0	0	0	0	0	0	0	0	0	0	0	0	0	0	0	0	0	0	0	0	0	0	0	0	0	0	0
0	4.85	5.7	4.49	5.71	5.92	4.03	1	1	0	4.15	6.33	6.5	0	0	1	0	0	1	0	0	0	1	0	0	0	0	0	0	0	0	0	0	0	0	0	0	0	0	0	0	0	0	0	0	0	0	0	0	0
0	4.84	5.69	4.49	5.71	5.92	4.03	1	1	0	4.15	6.58	6.75	0	0	0	0	0	1	0	0	0	1	0	0	0	0	0	0	0	0	0	0	0	0	0	0	0	0	0	0	0	0	0	0	0	0	0	0	0
0	4.79	5.69	4.49	5.71	5.92	4.03	0	1	0	4.14	6.83	7	0	0	0	0	0	1	0	0	0	1	0	0	0	0	0	0	0	0	0	0	0	0	0	0	0	0	0	0	0	0	0	0	0	0	0	0	0
0	4.82	5.68	4.49	5.71	5.92	4.24	1	0	0	4.12	7.08	7.25	0	0	0	0	0	1	0	0	0	1	0	0	0	0	0	0	0	0	0	0	0	0	0	0	0	0	0	0	0	0	0	0	0	0	0	0	0
0	4.89	5.68	4.49	5.71	5.92	4.24	1	0	0	4.12	7.33	7.5	0	0	0	0	0	1	0	0	0	1	0	0	0	0	0	0	0	0	0	0	0	0	0	0	0	0	0	0	0	0	0	0	0	0	0	0	0
0	4.86	5.68	4.49	5.71	5.92	4.24	1	0	0	4.12	7.58	7.75	0	0	0	0	0	1	0	0	0	1	0	0	0	0	0	0	0	0	0	0	0	0	0	0	0	0	0	0	0	0	0	0	0	0	0	0	0
0	4.87	5.68	4.49	5.71	5.92	4.24	1	0	0	4.12	7.83	8	0	0	0	0	0	1	0	0	0	1	0	0	0	0	0	0	0	0	0	0	0	0	0	0	0	0	0	0	0	0	0	0	0	0	0	0	0
0	4.81	5.67	4.49	5.71	5.91	4.22	1	0	0	4.1	8.08	8.25	0	0	0	0	0	1	0	0	0	1	0	0	0	0	0	0	0	0	0	0	0	0	0	0	0	0	0	0	0	0	0	0	0	0	0	0	0
0	4.81	5.67	4.49	5.71	5.91	4.22	1	0	0	4.1	8.33	8.5	0	0	1	0	0	1	0	0	0	1	0	0	0	0	0	0	0	0	0	0	0	0	0	0	0	0	0	0	0	0	0	0	0	0	0	0	0
0	4.87	5.69	4.49	5.69	5.91	4.22	1	1	0	4.1	8.58	8.75	0	0	0	0	0	1	0	0	0	1	0	0	0	0	0	0	0	0	0	0	0	0	0	0	0	0	0	0	0	0	0	0	0	0	0	0	0
0	4.94	5.69	4.49	5.69	5.91	4.22	1	1	0	4.1	8.83	9	0	0	0	0	0	1	0	0	0	1	0	0	0	0	0	0	0	0	0	0	0	0	0	0	0	0	0	0	0	0	0	0	0	0	0	0	0
0	4.99	5.67	4.49	5.69	5.91	4.08	1	0	0	4.09	9.08	9.25	0	0	0	0	0	1	0	0	0	1	0	0	0	0	0	0	0	0	0	0	0	0	0	0	0	0	0	0	0	0	0	0	0	0	0	0	0
0	4.96	5.67	4.49	5.7	5.91	4.08	1	0	0	4.09	9.33	9.5	0	0	0	0	0	1	0	0	0	1	0	0	0	0	0	0	0	0	0	0	0	0	0	0	0	0	0	0	0	0	0	0	0	0	0	0	0
0	4.96	5.68	4.49	5.7	5.91	4.08	0	0	0	4.1	9.58	9.75	0	0	0	0	0	1	0	0	0	1	0	0	0	0	0	0	0	0	0	0	0	0	0	0	0	0	0	0	0	0	0	0	0	0	0	0	0
0	0.00	5.68	4.49	5.7	5.91	4.08	0	0	0	4.1	9.83	10	0	0	0	0	0	1	0	0	0	1	0	0	0	0	0	0	0	0	0	0	0	0	0	0	0	0	0	0	0	0	0	0	0	0	0	0	0
0	3.83	4.1	3.4	4.92	4.26	0	1	1	0	2.33	63.5	59.88	0	0	0	0	0	1	0	0	0	0	0	0	0	0	0	0	0	0	0	0	0	0	0	0	0	0	0	0	0	0	0	0	0	0	1	0	0
0	4.09	4.07	3.4	4.92	4.55	2.26	1	1	0.3	2.33	63.75	60.13	0	0	0	0	0	1	0	0	0	0	0	0	0	0	0	0	0	0	0	0	0	0	0	0	0	0	0	0	0	0	0	0	0	0	1	0	0
0	4.00	4.07	3.4	4.92	4.55	2.26	1	1	0.3	2.33	64	60.38	0	0	0	0	0	1	0	0	0	0	0	0	0	0	0	0	0	0	0	0	0	0	0	0	0	0	0	0	0	0	0	0	0	0	1	0	0
0	3.94	4.09	3.4	4.92	4.55	2.26	1	1	0.3	2.36	64.25	60.63	0	0	0	0	0	1	0	0	0	0	0	0	0	0	0	0	0	0	0	0	0	0	0	0	0	0	0	0	0	0	0	0	0	0	1	0	0
0	4.02	4.09	3.4	4.92	4.55	2.26	1	1	0.3	2.36	64.5	60.88	0	0	0	0	0	1	0	0	0	0	0	0	0	0	0	0	0	0	0	0	0	0	0	0	0	0	0	0	0	0	0	0	0	0	1	0	0
0	3.94	4.08	3.4	4.92	4.56	2.43	1	1	0.3	2.36	64.75	61.13	0	0	0	0	0	1	0	0	0	0	0	0	0	0	0	0	0	0	0	0	0	0	0	0	0	0	0	0	0	0	0	0	0	0	1	0	0
0	3.96	4.08	3.4	4.92	4.56	2.43	1	1	0.3	2.36	65	61.38	0	0	0	0	0	1	0	0	0	0	0	0	0	0	0	0	0	0	0	0	0	0	0	0	0	0	0	0	0	0	0	0	0	0	1	0	0
0	3.94	4.07	3.4	4.92	4.56	2.43	1	1	0.3	2.36	65.25	61.63	0	0	0	0	0	1	0	0	0	0	0	0	0	0	0	0	0	0	0	0	0	0	0	0	0	0	0	0	0	0	0	0	0	0	1	0	0
0	3.94	4.07	3.4	4.92	4.56	2.43	1	1	0.3	2.35	65.5	61.88	0	0	0	0	0	1	0	0	0	0	0	0	0	0	0	0	0	0	0	0	0	0	0	0	0	0	0	0	0	0	0	0	0	0	1	0	0
0	3.89	4.1	3.4	4.92	4.56	2.16	1	1	0.3	2.35	65.75	62.13	0	0	0	0	0	1	0	0	0	0	0	0	0	0	0	0	0	0	0	0	0	0	0	0	0	0	0	0	0	0	0	0	0	0	1	0	0
0	3.87	4.1	3.4	4.92	4.56	2.16	1	1	0.3	2.35	66	62.38	0	0	0	0	0	1	0	0	0	0	0	0	0	0	0	0	0	0	0	0	0	0	0	0	0	0	0	0	0	0	0	0	0	0	1	0	0
0	3.93	4.1	3.4	4.92	4.56	2.16	1	1	0.3	2.35	66.25	62.63	0	0	0	0	0	1	0	0	0	0	0	0	0	0	0	0	0	0	0	0	0	0	0	0	0	0	0	0	0	0	0	0	0	0	1	0	0
0	4.00	4.1	3.4	4.92	4.56	2.16	1	1	0.3	2.35	66.5	62.88	0	0	0	0	0	1	0	0	0	0	0	0	0	0	0	0	0	0	0	0	0	0	0	0	0	0	0	0	0	0	0	0	0	0	1	0	0
0	3.97	4.15	3.4	4.92	4.64	2.62	1	1	0.3	2.34	66.75	63.13	0	0	0	0	0	1	0	0	0	0	0	0	0	0	0	0	0	0	0	0	0	0	0	0	0	0	0	0	0	0	0	0	0	0	1	0	0
0	3.92	4.15	3.4	4.92	4.64	2.62	1	1	0.3	2.37	67	63.38	0	0	0	0	0	1	0	0	0	0	0	0	0	0	0	0	0	0	0	0	0	0	0	0	0	0	0	0	0	0	0	0	0	0	1	0	0
0	3.97	4.22	3.4	4.92	4.64	2.62	1	1	0.3	2.35	67.25	63.63	0	0	0	0	0	1	0	0	0	0	0	0	0	0	0	0	0	0	0	0	0	0	0	0	0	0	0	0	0	0	0	0	0	0	1	0	0
0	4.03	4.22	3.4	4.92	4.64	2.62	1	1	0.3	2.35	67.5	63.88	0	0	0	0	0	1	0	0	0	0	0	0	0	0	0	0	0	0	0	0	0	0	0	0	0	0	0	0	0	0	0	0	0	0	1	0	0
0	3.99	4.23	3.4	4.92	4.65	2.65	1	1	0.3	2.35	67.75	64.13	0	0	0	0	0	1	0	0	0	0	0	0	0	0	0	0	0	0	0	0	0	0	0	0	0	0	0	0	0	0	0	0	0	0	1	0	0
0	4.06	4.23	3.4	4.92	4.65	2.65	1	1	0.3	2.35	68	64.38	0	0	0	0	0	1	0	0	0	0	0	0	0	0	0	0	0	0	0	0	0	0	0	0	0	0	0	0	0	0	0	0	0	0	1	0	0
0	4.06	4.34	3.4	4.92	4.65	2.65	1	1	0.3	2.45	68.25	64.63	0	0	0	0	0	1	0	0	0	0	0	0	0	0	0	0	0	0	0	0	0	0	0	0	0	0	0	0	0	0	0	0	0	0	1	0	0
0	4.04	4.34	3.4	4.92	4.65	2.65	1	1	0.3	2.45	68.5	64.88	0	0	0	0	0	1	0	0	0	0	0	0	0	0	0	0	0	0	0	0	0	0	0	0	0	0	0	0	0	0	0	0	0	0	1	0	0
0	4.05	4.39	3.4	4.92	4.7	2.46	1	1	0.3	2.46	68.75	65.13	0	0	0	0	0	1	0	0	0	0	0	0	0	0	0	0	0	0	0	0	0	0	0	0	0	0	0	0	0	0	0	0	0	0	1	0	0
0	4.04	4.39	3.4	4.92	4.7	2.46	1	1	0.3	2.46	69	65.38	0	0	0	0	0	1	0	0	0	0	0	0	0	0	0	0	0	0	0	0	0	0	0	0	0	0	0	0	0	0	0	0	0	0	1	0	0
0	4.03	4.4	3.4	4.92	4.7	2.46	1	1	0.3	2.47	69.25	65.63	0	0	0	0	0	1	0	0	0	0	0	0	0	0	0	0	0	0	0	0	0	0	0	0	0	0	0	0	0	0	0	0	0	0	1	0	0
0	4.06	4.4	3.4	4.92	4.7	2.46	1	1	0.3	2.21	69.5	65.88	0	0	0	0	0	1	0	0	0	0	0	0	0	0	0	0	0	0	0	0	0	0	0	0	0	0	0	0	0	0	0	0	0	0	1	0	0
0	4.09	4.4	3.4	4.92	4.83	2.44	1	1	0.3	2.45	69.75	66.13	0	0	0	0	0	1	0	0	0	0	0	0	0	0	0	0	0	0	0	0	0	0	0	0	0	0	0	0	0	0	0	0	0	0	1	0	0
0	4.01	4.4	3.4	4.92	4.83	2.44	1	1	0.3	2.45	70	66.38	0	0	0	0	0	1	0	0	0	0	0	0	0	0	0	0	0	0	0	0	0	0	0	0	0	0	0	0	0	0	0	0	0	0	1	0	0
0	4.03	4.44	3.4	4.92	4.83	2.44	1	1	0.3	2.48	70.25	66.63	0	0	0	0	0	1	0	0	0	0	0	0	0	0	0	0	0	0	0	0	0	0	0	0	0	0	0	0	0	0	0	0	0	0	1	0	0
0	4.00	4.44	3.4	4.92	4.83	2.44	1	1	0.3	2.48	70.5	66.88	0	0	0	0	0	1	0	0	0	0	0	0	0	0	0	0	0	0	0	0	0	0	0	0	0	0	0	0	0	0	0	0	0	0	1	0	0
0	3.95	4.47	3.4	4.92	4.85	2.72	1	1	0.3	2.48	70.75	67.13	0	0	0	0	0	1	0	0	0	0	0	0	0	0	0	0	0	0	0	0	0	0	0	0	0	0	0	0	0	0	0	0	0	0	1	0	0
0	3.96	4.47	3.4	4.92	4.85	2.72	1	1	0.3	2.52	71	67.38	0	0	0	0	0	1	0	0	0	0	0	0	0	0	0	0	0	0	0	0	0	0	0	0	0	0	0	0	0	0	0	0	0	0	1	0	0
0	4.03	4.48	3.4	4.92	4.85	2.72	1	1	0.3	2.5	71.25	67.63	0	0	0	0	0	1	0	0	0	0	0	0	0	0	0	0	0	0	0	0	0	0	0	0	0	0	0	0	0	0	0	0	0	0	1	0	0
0	4.03	4.48	3.4	4.92	4.85	2.72	1	1	0.3	2.5	71.5	67.88	0	0	0	0	0	1	0	0	0	0	0	0	0	0	0	0	0	0	0	0	0	0	0	0	0	0	0	0	0	0	0	0	0	0	1	0	0
0	4.02	4.53	3.4	4.92	4.87	2.9	1	1	0.3	2.5	71.75	68.13	0	0	0	0	0	1	0	0	0	0	0	0	0	0	0	0	0	0	0	0	0	0	0	0	0	0	0	0	0	0	0	0	0	0	1	0	0
0	4.01	4.53	3.4	4.92	4.87	2.9	1	1	0.3	2.23	72	68.38	0	0	0	0	0	1	0	0	0	0	0	0	0	0	0	0	0	0	0	0	0	0	0	0	0	0	0	0	0	0	0	0	0	0	1	0	0
0	3.99	4.55	3.4	3.92	4.87	2.9	1	0	0.3	2.51	72.25	68.63	0	0	0	0	0	1	0	0	0	0	0	0	0	0	0	0	0	0	0	0	0	0	0	0	0	0	0	0	0	0	0	0	0	0	1	0	0
0	3.99	4.55	3.4	3.92	4.87	2.9	1	0	0.3	2.51	72.5	68.88	0	0	0	0	0	1	0	0	0	0	0	0	0	0	0	0	0	0	0	0	0	0	0	0	0	0	0	0	0	0	0	0	0	0	1	0	0
0	3.97	4.52	3.4	3.92	4.87	2.92	1	1	1.3	2.51	72.75	69.13	0	0	0	0	0	1	0	0	0	0	0	0	0	0	0	0	0	0	0	0	0	0	0	0	0	0	0	0	0	0	0	0	0	0	1	0	0
0	3.97	4.52	3.4	3.92	4.87	2.92	1	1	1.3	2.55	73	69.38	0	0	0	0	0	1	0	0	0	0	0	0	0	0	0	0	0	0	0	0	0	0	0	0	0	0	0	0	0	0	0	0	0	0	1	0	0
0	3.82	4.58	3.4	3.92	4.87	2.92	1	1	1.3	2.55	73.25	69.63	0	0	0	0	0	1	0	0	0	0	0	0	0	0	0	0	0	0	0	0	0	0	0	0	0	0	0	0	0	0	0	0	0	0	1	0	0
0	3.84	4.58	3.4	3.92	4.87	2.92	1	1	1.3	2.57	73.5	69.88	0	0	0	0	0	1	0	0	0	0	0	0	0	0	0	0	0	0	0	0	0	0	0	0	0	0	0	0	0	0	0	0	0	0	1	0	0
0	3.85	4.62	3.4	3.92	4.89	2.81	1	1	1.3	2.56	73.75	70.13	0	0	0	0	0	1	0	0	0	0	0	0	0	0	0	0	0	0	0	0	0	0	0	0	0	0	0	0	0	0	0	0	0	0	1	0	0
0	3.84	4.62	3.4	3.92	4.89	2.81	1	1	1.3	2.61	74	70.38	0	0	0	0	0	1	0	0	0	0	0	0	0	0	0	0	0	0	0	0	0	0	0	0	0	0	0	0	0	0	0	0	0	0	1	0	0
0	3.86	4.62	3.4	3.92	4.89	2.81	1	1	1.3	2.61	74.25	70.63	0	0	0	0	0	1	0	0	0	0	0	0	0	0	0	0	0	0	0	0	0	0	0	0	0	0	0	0	0	0	0	0	0	0	1	0	0
0	3.78	4.62	3.4	3.92	4.89	2.81	1	1	1.3	2.61	74.5	70.88	0	0	0	0	0	1	0	0	0	0	0	0	0	0	0	0	0	0	0	0	0	0	0	0	0	0	0	0	0	0	0	0	0	0	1	0	0
0	3.89	4.6	3.4	3.92	4.91	2.92	1	1	1.3	2.61	74.75	71.13	0	0	0	0	0	1	0	0	0	0	0	0	0	0	0	0	0	0	0	0	0	0	0	0	0	0	0	0	0	0	0	0	0	0	1	0	0
0	3.88	4.6	3.4	3.92	4.91	2.92	1	1	1.3	2.64	75	71.38	0	0	0	0	0	1	0	0	0	0	0	0	0	0	0	0	0	0	0	0	0	0	0	0	0	0	0	0	0	0	0	0	0	0	1	0	0
0	3.92	4.61	3.4	3.92	4.91	2.92	1	1	1.3	2.63	75.25	71.63	0	0	0	0	0	1	0	0	0	0	0	0	0	0	0	0	0	0	0	0	0	0	0	0	0	0	0	0	0	0	0	0	0	0	1	0	0
0	3.93	4.61	3.4	3.92	4.91	2.92	1	1	1.3	2.63	75.5	71.88	0	0	0	0	0	1	0	0	0	0	0	0	0	0	0	0	0	0	0	0	0	0	0	0	0	0	0	0	0	0	0	0	0	0	1	0	0
0	3.90	4.62	3.4	3.92	4.92	3.09	1	0	1.3	2.65	75.75	72.13	0	0	0	0	0	1	0	0	0	0	0	0	0	0	0	0	0	0	0	0	0	0	0	0	0	0	0	0	0	0	0	0	0	0	1	0	0
0	3.91	4.62	3.4	3.92	4.92	3.09	1	0	1.3	2.65	76	72.38	0	0	0	0	0	1	0	0	0	0	0	0	0	0	0	0	0	0	0	0	0	0	0	0	0	0	0	0	0	0	0	0	0	0	1	0	0
0	3.86	4.62	3.4	3.92	4.92	3.09	1	0	1.3	2.65	76.25	72.63	0	0	0	0	0	1	0	0	0	0	0	0	0	0	0	0	0	0	0	0	0	0	0	0	0	0	0	0	0	0	0	0	0	0	1	0	0
0	4.01	4.62	3.4	3.92	4.92	3.09	1	0	1.3	2.38	76.5	72.88	0	0	0	0	0	1	0	0	0	0	0	0	0	0	0	0	0	0	0	0	0	0	0	0	0	0	0	0	0	0	0	0	0	0	1	0	0
0	4.92	4.55	2	4.6	4.71	3.83	1	1	3.63	3.38	3.08	0.04	1	0	0	0	0	1	0	0	0	1	0	0	0	0	0	0	0	0	0	0	0	0	0	0	0	0	0	0	0	0	0	0	0	0	0	0	0
0	4.83	4.57	2	4.6	4.71	3.83	1	0	3.63	3.05	3.33	0.29	1	0	0	0	0	1	0	0	0	1	0	0	0	0	0	0	0	0	0	0	0	0	0	0	0	0	0	0	0	0	0	0	0	0	0	0	0
0	4.90	4.57	2	4.6	4.71	3.83	1	0	3.63	3.05	3.58	0.54	1	0	0	0	0	1	0	0	0	1	0	0	0	0	0	0	0	0	0	0	0	0	0	0	0	0	0	0	0	0	0	0	0	0	0	0	0
0	4.83	4.55	2.08	4.6	4.71	3.89	1	0	1.62	3.04	3.83	0.79	1	0	0	0	0	1	0	0	0	1	0	0	0	0	0	0	0	0	0	0	0	0	0	0	0	0	0	0	0	0	0	0	0	0	0	0	0
0	4.80	4.55	2.08	4.6	4.71	3.89	1	0	1.62	3.05	4.08	1.04	1	0	0	0	0	1	0	0	0	1	0	0	0	0	0	0	0	0	0	0	0	0	0	0	0	0	0	0	0	0	0	0	0	0	0	0	0
0	4.68	4.55	2	4.6	4.71	3.89	1	0	1.62	3.05	4.33	1.29	1	0	0	0	0	1	0	0	0	1	0	0	0	0	0	0	0	0	0	0	0	0	0	0	0	0	0	0	0	0	0	0	0	0	0	0	0
0	4.66	4.55	2	4.6	4.71	3.89	1	0	1.62	3.05	4.58	1.54	1	0	1	0	0	1	0	0	0	1	0	0	0	0	0	0	0	0	0	0	0	0	0	0	0	0	0	0	0	0	0	0	0	0	0	0	0
0	4.56	4.56	2	4.6	4.67	3.7	1	0	1.48	3.04	4.83	1.79	1	0	0	0	0	1	0	0	0	1	0	0	0	0	0	0	0	0	0	0	0	0	0	0	0	0	0	0	0	0	0	0	0	0	0	0	0
0	4.60	4.56	2	4.6	4.67	3.7	1	1	1.48	3.04	5.08	2.04	1	0	0	0	0	1	0	0	0	1	0	0	0	0	0	0	0	0	0	0	0	0	0	0	0	0	0	0	0	0	0	0	0	0	0	0	0
0	4.60	4.54	2	4.6	4.67	3.7	1	1	1.48	3.04	5.33	2.29	1	0	0	0	0	1	0	0	0	1	0	0	0	0	0	0	0	0	0	0	0	0	0	0	0	0	0	0	0	0	0	0	0	0	0	0	0
0	4.60	4.54	2	4.6	4.67	3.7	1	1	1.48	3.04	5.58	2.54	1	0	0	0	0	1	0	0	0	1	0	0	0	0	0	0	0	0	0	0	0	0	0	0	0	0	0	0	0	0	0	0	0	0	0	0	0
0	4.59	4.52	2	4.6	4.63	3.34	1	1	1.3	3.03	5.83	2.79	1	0	0	0	0	1	0	0	0	1	0	0	0	0	0	0	0	0	0	0	0	0	0	0	0	0	0	0	0	0	0	0	0	0	0	0	0
0	4.55	4.52	2	4.6	4.63	3.34	1	1	1.3	3.04	6.08	3.04	1	0	0	0	0	1	0	0	0	1	0	0	0	0	0	0	0	0	0	0	0	0	0	0	0	0	0	0	0	0	0	0	0	0	0	0	0
0	4.57	4.57	2	4.6	4.63	3.34	1	1	1.3	3.04	6.33	3.29	1	0	0	0	0	1	0	0	0	1	0	0	0	0	0	0	0	0	0	0	0	0	0	0	0	0	0	0	0	0	0	0	0	0	0	0	0
0	4.62	4.57	2	4.6	4.63	3.34	1	1	1.3	3.04	6.58	3.54	1	0	0	0	0	1	0	0	0	1	0	0	0	0	0	0	0	0	0	0	0	0	0	0	0	0	0	0	0	0	0	0	0	0	0	0	0
0	0.00	4.45	3.17	4.07	4.64	3.07	0	0	1.15	2.71	61.67	27.39	0	0	0	0	0	0	0	1	0	1	0	0	0	0	0	0	0	0	0	0	0	0	0	0	0	0	0	0	0	0	0	0	0	0	0	0	0
0	0.00	4.45	3.17	4.07	4.64	3.07	0	0	1.15	2.71	61.92	27.64	0	0	0	0	0	0	0	1	0	1	0	0	0	0	0	0	0	0	0	0	0	0	0	0	0	0	0	0	0	0	0	0	0	0	0	0	0
0	0.00	4.52	3.17	4.07	4.65	3.16	0	0	1.2	2.72	62.17	27.89	0	0	0	0	0	0	0	1	0	1	0	0	0	0	0	0	0	0	0	0	0	0	0	0	0	0	0	0	0	0	0	0	0	0	0	0	0
0	0.00	4.52	3.17	4.07	4.65	3.16	0	0	1.2	2.72	62.42	28.14	0	0	0	0	0	0	0	1	0	1	0	0	0	0	0	0	0	0	0	0	0	0	0	0	0	0	0	0	0	0	0	0	0	0	0	0	0
0	0.00	4.42	3.17	4.07	4.65	3.16	0	0	1.2	2.72	62.67	28.39	0	0	0	0	0	0	0	1	0	1	0	0	0	0	0	0	0	0	0	0	0	0	0	0	0	0	0	0	0	0	0	0	0	0	0	0	0
0	0.00	4.42	3.17	4.07	4.65	3.16	0	0	1.2	2.72	62.92	28.64	0	0	0	0	0	0	0	1	0	1	0	0	0	0	0	0	0	0	0	0	0	0	0	0	0	0	0	0	0	0	0	0	0	0	0	0	0
0	0.00	4.57	3.17	4.07	4.66	3.21	0	0	1.28	2.77	63.17	28.89	0	0	0	0	0	0	0	1	0	1	0	0	0	0	0	0	0	0	0	0	0	0	0	0	0	0	0	0	0	0	0	0	0	0	0	0	0
0	0.00	4.57	3.17	4.07	4.66	3.21	0	0	1.28	2.76	63.42	29.14	0	0	0	0	0	0	0	1	0	1	0	0	0	0	0	0	0	0	0	0	0	0	0	0	0	0	0	0	0	0	0	0	0	0	0	0	0
0	0.00	4.47	3.17	4.07	4.66	3.21	0	0	1.28	2.76	63.67	29.39	0	0	0	0	0	0	0	1	0	1	0	0	0	0	0	0	0	0	0	0	0	0	0	0	0	0	0	0	0	0	0	0	0	0	0	0	0
0	0.00	4.47	3.17	4.07	4.66	3.21	0	0	1.28	2.76	63.92	29.64	0	0	0	0	0	0	0	1	0	1	0	0	0	0	0	0	0	0	0	0	0	0	0	0	0	0	0	0	0	0	0	0	0	0	0	0	0
0	0.00	4.56	3.17	4.07	4.71	3.24	0	0	1.32	2.77	64.17	29.89	0	0	0	0	0	0	0	1	0	1	0	0	0	0	0	0	0	0	0	0	0	0	0	0	0	0	0	0	0	0	0	0	0	0	0	0	0
0	0.00	4.56	3.17	4.07	4.71	3.24	0	0	1.32	2.77	64.42	30.14	0	0	0	0	0	0	0	1	0	1	0	0	0	0	0	0	0	0	0	0	0	0	0	0	0	0	0	0	0	0	0	0	0	0	0	0	0
0	0.00	4.46	3.17	4.07	4.71	3.24	0	0	1.32	2.76	64.67	30.39	0	0	0	0	0	0	0	1	0	1	0	0	0	0	0	0	0	0	0	0	0	0	0	0	0	0	0	0	0	0	0	0	0	0	0	0	0
0	0.00	4.46	3.17	4.07	4.71	3.24	0	0	1.32	2.76	64.92	30.64	0	0	0	0	0	0	0	1	0	1	0	0	0	0	0	0	0	0	0	0	0	0	0	0	0	0	0	0	0	0	0	0	0	0	0	0	0
0	0.00	4.57	3.17	4.07	4.71	3.18	0	0	1.32	2.77	65.17	30.89	0	0	0	0	0	0	0	1	0	1	0	0	0	0	0	0	0	0	0	0	0	0	0	0	0	0	0	0	0	0	0	0	0	0	0	0	0
0	0.00	4.57	3.17	4.07	4.71	3.18	0	0	1.32	2.77	65.42	31.14	0	0	0	0	0	0	0	1	0	1	0	0	0	0	0	0	0	0	0	0	0	0	0	0	0	0	0	0	0	0	0	0	0	0	0	0	0
0	0.00	4.46	3.17	4.07	4.71	3.18	0	0	1.32	2.77	65.67	31.39	0	0	0	0	0	0	0	1	0	1	0	0	0	0	0	0	0	0	0	0	0	0	0	0	0	0	0	0	0	0	0	0	0	0	0	0	0
0	0.00	4.46	3.17	4.07	4.71	3.18	0	0	1.32	2.76	65.92	31.64	0	0	0	0	0	0	0	1	0	1	0	0	0	0	0	0	0	0	0	0	0	0	0	0	0	0	0	0	0	0	0	0	0	0	0	0	0
0	4.02	4.59	3.17	4.07	4.73	3.14	0	0	1.32	2.77	66.17	31.89	0	0	0	0	0	0	0	1	0	1	0	0	0	0	0	0	0	0	0	0	0	0	0	0	0	0	0	0	0	0	0	0	0	0	0	0	0
0	4.00	4.59	3.17	4.07	4.73	3.14	0	0	1.32	2.76	66.42	32.14	0	0	0	0	0	0	0	1	0	1	0	0	0	0	0	0	0	0	0	0	0	0	0	0	0	0	0	0	0	0	0	0	0	0	0	0	0
0	4.01	4.49	3.17	4.07	4.73	3.14	0	0	1.32	2.76	66.67	32.39	0	0	0	0	0	0	0	1	0	1	0	0	0	0	0	0	0	0	0	0	0	0	0	0	0	0	0	0	0	0	0	0	0	0	0	0	0
0	4.03	4.49	3.17	4.07	4.73	3.14	0	0	1.32	2.76	66.92	32.64	0	0	0	0	0	0	0	1	0	1	0	0	0	0	0	0	0	0	0	0	0	0	0	0	0	0	0	0	0	0	0	0	0	0	0	0	0
0	4.06	4.61	3.17	4.07	4.75	3.26	0	0	1.36	2.77	67.17	32.89	0	0	0	0	0	0	0	1	0	1	0	0	0	0	0	0	0	0	0	0	0	0	0	0	0	0	0	0	0	0	0	0	0	0	0	0	0
0	4.08	4.61	3.17	4.07	4.75	3.26	0	0	1.36	2.76	67.42	33.14	0	0	0	0	0	0	0	1	0	1	0	0	0	0	0	0	0	0	0	0	0	0	0	0	0	0	0	0	0	0	0	0	0	0	0	0	0
0	4.10	4.53	3.17	4.07	4.75	3.26	0	0	1.36	2.76	67.67	33.39	0	0	0	0	0	0	0	1	0	1	0	0	0	0	0	0	0	0	0	0	0	0	0	0	0	0	0	0	0	0	0	0	0	0	0	0	0
0	4.16	4.53	3.17	4.07	4.75	3.26	0	0	1.36	2.76	67.92	33.64	0	0	0	0	0	0	0	1	0	1	0	0	0	0	0	0	0	0	0	0	0	0	0	0	0	0	0	0	0	0	0	0	0	0	0	0	0
0	4.07	4.64	3.17	4.07	4.77	3.33	0	0	1.4	2.78	68.17	33.89	0	0	0	0	0	0	1	0	0	1	0	0	0	0	0	0	0	0	0	0	0	0	0	0	0	0	0	0	0	0	0	0	0	0	0	0	0
0	4.15	4.64	3.17	4.07	4.77	3.33	0	0	1.4	2.77	68.42	34.14	0	0	0	0	0	0	1	0	0	1	0	0	0	0	0	0	0	0	0	0	0	0	0	0	0	0	0	0	0	0	0	0	0	0	0	0	0
0	4.08	4.52	3.17	4.07	4.77	3.33	0	0	1.4	2.77	68.67	34.39	0	0	0	0	0	0	1	0	0	1	0	0	0	0	0	0	0	0	0	0	0	0	0	0	0	0	0	0	0	0	0	0	0	0	0	0	0
0	4.18	4.52	3.17	4.07	4.77	3.33	0	0	1.4	2.77	68.92	34.64	0	0	0	0	0	1	0	0	0	1	0	0	0	0	0	0	0	0	0	0	0	0	0	0	0	0	0	0	0	0	0	0	0	0	0	0	0
0	4.24	4.64	3.17	4.07	4.76	3.33	0	0	1.43	2.78	69.17	34.89	0	0	0	0	0	1	0	0	0	1	0	0	0	0	0	0	0	0	0	0	0	0	0	0	0	0	0	0	0	0	0	0	0	0	0	0	0
0	4.25	4.64	3.17	4.07	4.76	3.33	0	0	1.43	2.78	69.42	35.14	0	0	0	0	0	1	0	0	0	1	0	0	0	0	0	0	0	0	0	0	0	0	0	0	0	0	0	0	0	0	0	0	0	0	0	0	0
0	4.24	4.52	3.17	4.07	4.76	3.33	0	0	1.43	2.78	69.67	35.39	0	0	0	0	0	1	0	0	0	1	0	0	0	0	0	0	0	0	0	0	0	0	0	0	0	0	0	0	0	0	0	0	0	0	0	0	0
0	4.23	4.52	3.17	4.07	4.76	3.33	0	0	1.43	2.77	69.92	35.64	0	0	0	0	0	1	0	0	0	1	0	0	0	0	0	0	0	0	0	0	0	0	0	0	0	0	0	0	0	0	0	0	0	0	0	0	0
0	4.26	4.64	3.17	4.07	4.76	3.3	0	0	1.41	2.81	70.17	35.89	0	0	0	0	0	1	0	0	0	1	0	0	0	0	0	0	0	0	0	0	0	0	0	0	0	0	0	0	0	0	0	0	0	0	0	0	0
0	4.30	4.64	3.17	4.07	4.76	3.3	0	0	1.41	2.81	70.42	36.14	0	0	0	0	0	1	0	0	0	1	0	0	0	0	0	0	0	0	0	0	0	0	0	0	0	0	0	0	0	0	0	0	0	0	0	0	0
0	4.27	4.53	3.17	4.07	4.76	3.3	0	0	1.41	2.81	70.67	36.39	0	0	0	0	0	1	0	0	0	1	0	0	0	0	0	0	0	0	0	0	0	0	0	0	0	0	0	0	0	0	0	0	0	0	0	0	0
0	4.30	4.53	3.17	4.07	4.76	3.3	0	0	1.41	2.81	70.92	36.64	0	0	0	0	0	1	0	0	0	1	0	0	0	0	0	0	0	0	0	0	0	0	0	0	0	0	0	0	0	0	0	0	0	0	0	0	0
0	4.26	4.65	3.17	4.07	4.77	3.24	0	1	1.41	2.81	71.17	36.89	0	0	0	0	0	1	0	0	0	1	0	0	0	0	0	0	0	0	0	0	0	0	0	0	0	0	0	0	0	0	0	0	0	0	0	0	0
0	4.20	4.65	3.17	4.07	4.77	3.24	0	1	1.41	2.81	71.42	37.14	0	0	0	0	0	1	0	0	0	1	0	0	0	0	0	0	0	0	0	0	0	0	0	0	0	0	0	0	0	0	0	0	0	0	0	0	0
0	4.22	4.55	3.17	4.07	4.77	3.24	0	1	1.41	2.81	71.67	37.39	0	0	0	0	0	1	0	0	0	1	0	0	0	0	0	0	0	0	0	0	0	0	0	0	0	0	0	0	0	0	0	0	0	0	0	0	0
0	4.19	4.55	3.17	4.07	4.77	3.24	0	1	1.41	2.81	71.92	37.64	0	0	0	0	0	1	0	0	0	1	0	0	0	0	0	0	0	0	0	0	0	0	0	0	0	0	0	0	0	0	0	0	0	0	0	0	0
0	4.18	4.66	3.17	4.07	4.77	3.25	0	0	1.45	2.83	72.17	37.89	0	0	0	0	0	1	0	0	0	1	0	0	0	0	0	0	0	0	0	0	0	0	0	0	0	0	0	0	0	0	0	0	0	0	0	0	0
0	4.24	4.66	3.17	4.07	4.77	3.25	0	0	1.45	2.82	72.42	38.14	0	0	0	0	0	1	0	0	0	1	0	0	0	0	0	0	0	0	0	0	0	0	0	0	0	0	0	0	0	0	0	0	0	0	0	0	0
0	4.20	4.56	3.17	4.07	4.77	3.25	0	0	1.45	2.82	72.67	38.39	0	0	0	0	0	1	0	0	0	1	0	0	0	0	0	0	0	0	0	0	0	0	0	0	0	0	0	0	0	0	0	0	0	0	0	0	0
0	4.23	4.56	3.17	4.07	4.77	3.25	0	0	1.45	2.81	72.92	38.64	0	0	0	0	0	1	0	0	0	1	0	0	0	0	0	0	0	0	0	0	0	0	0	0	0	0	0	0	0	0	0	0	0	0	0	0	0
0	4.28	4.67	3.17	4.07	4.76	3.17	0	0	1.45	2.82	73.17	38.89	0	0	0	0	0	1	0	0	0	1	0	0	0	0	0	0	0	0	0	0	0	0	0	0	0	0	0	0	0	0	0	0	0	0	0	0	0
0	4.27	4.67	3.17	4.07	4.76	3.17	0	0	1.45	2.82	73.42	39.14	0	0	0	0	0	1	0	0	0	1	0	0	0	0	0	0	0	0	0	0	0	0	0	0	0	0	0	0	0	0	0	0	0	0	0	0	0
0	4.28	4.57	3.17	4.07	4.76	3.17	0	0	1.45	2.82	73.67	39.39	0	0	0	0	0	1	0	0	0	1	0	0	0	0	0	0	0	0	0	0	0	0	0	0	0	0	0	0	0	0	0	0	0	0	0	0	0
0	4.24	4.57	3.17	4.07	4.76	3.17	0	0	1.45	2.82	73.92	39.64	0	0	0	0	0	1	0	0	0	1	0	0	0	0	0	0	0	0	0	0	0	0	0	0	0	0	0	0	0	0	0	0	0	0	0	0	0
0	4.26	4.68	3.17	4.07	4.78	3.22	0	0	1.46	2.83	74.17	39.89	0	0	0	0	0	1	0	0	0	1	0	0	0	0	0	0	0	0	0	0	0	0	0	0	0	0	0	0	0	0	0	0	0	0	0	0	0
0	4.25	4.68	3.17	4.07	4.78	3.22	0	0	1.46	2.82	74.42	40.14	0	0	0	0	0	1	0	0	0	1	0	0	0	0	0	0	0	0	0	0	0	0	0	0	0	0	0	0	0	0	0	0	0	0	0	0	0
0	4.27	4.59	3.17	4.07	4.78	3.22	0	0	1.46	2.82	74.67	40.39	0	0	1	0	0	1	0	0	0	1	0	0	0	0	0	0	0	0	0	0	0	0	0	0	0	0	0	0	0	0	0	0	0	0	0	0	0
0	4.27	4.59	3.17	4.07	4.78	3.22	0	0	1.46	2.81	74.92	40.64	0	0	0	0	0	0	1	0	0	1	0	0	0	0	0	0	0	0	0	0	0	0	0	0	0	0	0	0	0	0	0	0	0	0	0	0	0
0	4.24	4.69	3.17	4.07	4.78	3.26	0	1	1.46	2.82	75.17	40.89	0	0	0	0	0	0	1	0	0	1	0	0	0	0	0	0	0	0	0	0	0	0	0	0	0	0	0	0	0	0	0	0	0	0	0	0	0
0	4.23	4.69	3.17	4.07	4.78	3.26	0	1	1.46	2.82	75.42	41.14	0	0	0	0	0	0	1	0	0	1	0	0	0	0	0	0	0	0	0	0	0	0	0	0	0	0	0	0	0	0	0	0	0	0	0	0	0
0	4.29	4.64	3.17	4.07	4.78	3.26	0	1	1.46	2.82	75.67	41.39	0	0	1	0	0	0	1	0	0	1	0	0	0	0	0	0	0	0	0	0	0	0	0	0	0	0	0	0	0	0	0	0	0	0	0	0	0
0	4.23	4.64	3.17	4.07	4.78	3.26	0	1	1.46	2.81	75.92	41.64	0	0	0	0	0	0	1	0	0	1	0	0	0	0	0	0	0	0	0	0	0	0	0	0	0	0	0	0	0	0	0	0	0	0	0	0	0
0	4.23	4.67	3.17	4.07	4.79	3.25	0	0	1.49	2.84	76.17	41.89	0	0	0	0	0	0	1	0	0	1	0	0	0	0	0	0	0	0	0	0	0	0	0	0	0	0	0	0	0	0	0	0	0	0	0	0	0
0	4.22	4.67	3.17	4.07	4.79	3.25	0	0	1.49	2.84	76.42	42.14	0	0	0	0	0	0	1	0	0	1	0	0	0	0	0	0	0	0	0	0	0	0	0	0	0	0	0	0	0	0	0	0	0	0	0	0	0
0	4.23	4.62	3.17	4.07	4.79	3.25	0	0	1.49	2.83	76.67	42.39	0	0	1	0	0	0	1	0	0	1	0	0	0	0	0	0	0	0	0	0	0	0	0	0	0	0	0	0	0	0	0	0	0	0	0	0	0
0	4.82	4.96	4.13	4.71	4.67	3.11	0	1	1.3	3.25	66.17	21.89	0	0	0	0	0	1	0	0	0	1	0	0	0	0	0	0	0	0	0	0	0	0	0	0	0	0	0	0	0	0	0	0	0	0	0	0	0
0	4.83	4.96	4.13	4.71	4.67	3.11	0	1	1.3	3.25	66.42	22.14	0	0	1	0	0	1	0	0	0	1	0	0	0	0	0	0	0	0	0	0	0	0	0	0	0	0	0	0	0	0	0	0	0	0	0	0	0
0	4.84	4.93	4.13	4.71	4.66	3.07	0	1	1	3.26	66.67	22.39	0	0	0	0	0	1	0	0	0	1	0	0	0	0	0	0	0	0	0	0	0	0	0	0	0	0	0	0	0	0	0	0	0	0	0	0	0
0	4.84	4.93	4.13	4.71	4.66	3.07	0	1	1	3.26	66.92	22.64	0	0	0	0	0	1	0	0	0	1	0	0	0	0	0	0	0	0	0	0	0	0	0	0	0	0	0	0	0	0	0	0	0	0	0	0	0
0	4.81	4.93	4.13	4.71	4.66	3.07	0	1	1	3.25	67.17	22.89	0	0	0	0	0	1	0	0	0	1	0	0	0	0	0	0	0	0	0	0	0	0	0	0	0	0	0	0	0	0	0	0	0	0	0	0	0
0	4.75	4.93	4.13	4.71	4.66	3.07	0	1	1	3.25	67.42	23.14	0	0	0	0	0	1	0	0	0	1	0	0	0	0	0	0	0	0	0	0	0	0	0	0	0	0	0	0	0	0	0	0	0	0	0	0	0
0	4.73	4.93	4.13	4.68	4.67	3.22	0	1	1.3	3.26	67.67	23.39	0	0	0	0	0	1	0	0	0	1	0	0	0	0	0	0	0	0	0	0	0	0	0	0	0	0	0	0	0	0	0	0	0	0	0	0	0
0	4.72	4.93	4.13	4.68	4.67	3.22	0	1	1.3	3.27	67.92	23.64	0	0	0	0	0	1	0	0	0	1	0	0	0	0	0	0	0	0	0	0	0	0	0	0	0	0	0	0	0	0	0	0	0	0	0	0	0
0	4.77	4.92	4.13	4.68	4.67	3.22	0	1	1.3	3.26	68.17	23.89	0	0	1	0	0	1	0	0	0	1	0	0	0	0	0	0	0	0	0	0	0	0	0	0	0	0	0	0	0	0	0	0	0	0	0	0	0
0	4.75	4.92	4.13	4.68	4.67	3.22	0	1	1.3	3.27	68.42	24.14	0	0	0	0	0	1	0	0	0	1	0	0	0	0	0	0	0	0	0	0	0	0	0	0	0	0	0	0	0	0	0	0	0	0	0	0	0
0	4.76	4.92	4.13	4.68	4.67	3.51	0	1	1.3	3.27	68.67	24.39	0	0	0	0	0	1	0	0	0	1	0	0	0	0	0	0	0	0	0	0	0	0	0	0	0	0	0	0	0	0	0	0	0	0	0	0	0
0	4.73	4.92	4.13	4.68	4.67	3.51	0	1	1.3	3.27	68.92	24.64	0	0	0	0	0	1	0	0	0	1	0	0	0	0	0	0	0	0	0	0	0	0	0	0	0	0	0	0	0	0	0	0	0	0	0	0	0
0	4.75	4.91	4.13	4.68	4.67	3.51	0	1	1.3	3.27	69.17	24.89	0	0	0	0	0	1	0	0	0	1	0	0	0	0	0	0	0	0	0	0	0	0	0	0	0	0	0	0	0	0	0	0	0	0	0	0	0
0	4.72	4.91	4.13	4.68	4.67	3.51	0	1	1.3	3.27	69.42	25.14	0	0	0	0	0	1	0	0	0	1	0	0	0	0	0	0	0	0	0	0	0	0	0	0	0	0	0	0	0	0	0	0	0	0	0	0	0
0	4.70	4.92	4.13	4.68	4.67	3.41	0	1	1.3	3.28	69.67	25.39	0	0	0	0	0	1	0	0	0	1	0	0	0	0	0	0	0	0	0	0	0	0	0	0	0	0	0	0	0	0	0	0	0	0	0	0	0
0	4.72	4.92	4.13	4.68	4.67	3.41	0	1	1.3	3.28	69.92	25.64	0	0	0	0	0	1	0	0	0	1	0	0	0	0	0	0	0	0	0	0	0	0	0	0	0	0	0	0	0	0	0	0	0	0	0	0	0
0	4.77	4.92	4.13	4.68	4.67	3.41	0	1	1.3	3.3	70.17	25.89	0	0	0	0	0	1	0	0	0	1	0	0	0	0	0	0	0	0	0	0	0	0	0	0	0	0	0	0	0	0	0	0	0	0	0	0	0
0	4.82	4.92	4.13	4.68	4.67	3.41	0	1	1.3	3.3	70.42	26.14	0	0	0	0	0	1	0	0	0	1	0	0	0	0	0	0	0	0	0	0	0	0	0	0	0	0	0	0	0	0	0	0	0	0	0	0	0
0	4.82	4.95	4.13	4.68	4.7	3.35	0	0	1.4	3.3	70.67	26.39	0	0	0	0	0	1	0	0	0	1	0	0	0	0	0	0	0	0	0	0	0	0	0	0	0	0	0	0	0	0	0	0	0	0	0	0	0
0	4.81	4.95	4.13	4.68	4.7	3.35	0	0	1.4	3.3	70.92	26.64	0	0	0	0	0	1	0	0	0	1	0	0	0	0	0	0	0	0	0	0	0	0	0	0	0	0	0	0	0	0	0	0	0	0	0	0	0
0	4.84	4.97	4.13	4.68	4.7	3.35	0	0	1.4	3.31	71.17	26.89	0	0	0	0	0	1	0	0	0	1	0	0	0	0	0	0	0	0	0	0	0	0	0	0	0	0	0	0	0	0	0	0	0	0	0	0	0
0	4.83	4.97	4.13	4.68	4.7	3.35	0	0	1.4	3.31	71.42	27.14	0	0	0	0	0	1	0	0	0	1	0	0	0	0	0	0	0	0	0	0	0	0	0	0	0	0	0	0	0	0	0	0	0	0	0	0	0
0	4.83	4.98	4.13	4.68	4.73	3.57	0	1	1.3	3.31	71.67	27.39	0	0	0	0	0	1	0	0	0	1	0	0	0	0	0	0	0	0	0	0	0	0	0	0	0	0	0	0	0	0	0	0	0	0	0	0	0
0	4.99	4.98	4.13	4.68	4.73	3.57	0	1	1.3	3.31	71.92	27.64	0	0	0	0	0	1	0	0	0	1	0	0	0	0	0	0	0	0	0	0	0	0	0	0	0	0	0	0	0	0	0	0	0	0	0	0	0
0	4.98	5.01	4.13	4.68	4.73	3.57	0	1	1.3	2.8	72.17	27.89	0	0	0	0	0	1	0	0	0	1	0	0	0	0	0	0	0	0	0	0	0	0	0	0	0	0	0	0	0	0	0	0	0	0	0	0	0
0	5.05	5.01	4.13	4.68	4.73	3.57	0	1	1.3	2.8	72.42	28.14	0	0	0	0	0	1	0	0	0	1	0	0	0	0	0	0	0	0	0	0	0	0	0	0	0	0	0	0	0	0	0	0	0	0	0	0	0
0	4.98	5.02	4.13	4.68	4.75	3.68	0	1	1.36	3.32	72.67	28.39	0	0	0	0	0	1	0	0	0	1	0	0	0	0	0	0	0	0	0	0	0	0	0	0	0	0	0	0	0	0	0	0	0	0	0	0	0
0	5.14	5.02	4.13	4.68	4.75	3.68	1	1	1.36	3.32	72.92	28.64	0	0	0	0	0	1	0	0	0	1	0	0	0	0	0	0	0	0	0	0	0	0	0	0	0	0	0	0	0	0	0	0	0	0	0	0	0
0	5.14	5.04	4.13	4.68	4.75	3.68	1	1	1.36	3.32	73.17	28.89	0	0	0	0	0	1	0	0	0	1	0	0	0	0	0	0	0	0	0	0	0	0	0	0	0	0	0	0	0	0	0	0	0	0	0	0	0
0	5.03	5.04	4.13	4.68	4.75	3.68	0	1	1.36	3.32	73.42	29.14	0	0	0	0	0	1	0	0	0	1	0	0	0	0	0	0	0	0	0	0	0	0	0	0	0	0	0	0	0	0	0	0	0	0	0	0	0
0	5.09	5.04	4.13	4.68	4.77	3.86	1	1	1.4	3.34	73.67	29.39	0	0	0	0	0	1	0	0	0	1	0	0	0	0	0	0	0	0	0	0	0	0	0	0	0	0	0	0	0	0	0	0	0	0	0	0	0
0	5.20	5.04	4.13	4.68	4.77	3.86	1	1	1.4	3.34	73.92	29.64	0	0	0	0	0	1	0	0	0	1	0	0	0	0	0	0	0	0	0	0	0	0	0	0	0	0	0	0	0	0	0	0	0	0	0	0	0
0	5.23	5.04	4.13	4.68	4.77	3.86	1	1	1.4	2.82	74.17	29.89	0	0	0	0	0	1	0	0	0	1	0	0	0	0	0	0	0	0	0	0	0	0	0	0	0	0	0	0	0	0	0	0	0	0	0	0	0
0	5.23	5.04	4.13	4.68	4.77	3.86	1	1	1.4	2.82	74.42	30.14	0	0	0	0	0	1	0	0	0	1	0	0	0	0	0	0	0	0	0	0	0	0	0	0	0	0	0	0	0	0	0	0	0	0	0	0	0
0	5.19	5.07	4.13	4.68	4.79	3.89	1	1	1.45	2.82	74.67	30.39	0	0	0	0	0	1	0	0	0	1	0	0	0	0	0	0	0	0	0	0	0	0	0	0	0	0	0	0	0	0	0	0	0	0	0	0	0
0	5.28	5.07	4.13	4.68	4.79	3.89	1	1	1.45	3.36	74.92	30.64	0	0	0	0	0	1	0	0	0	1	0	0	0	0	0	0	0	0	0	0	0	0	0	0	0	0	0	0	0	0	0	0	0	0	0	0	0
0	5.26	5.08	4.13	4.68	4.79	3.89	1	1	1.45	3.36	75.17	30.89	0	0	0	0	0	1	0	0	0	1	0	0	0	0	0	0	0	0	0	0	0	0	0	0	0	0	0	0	0	0	0	0	0	0	0	0	0
0	5.31	5.08	4.13	4.68	4.79	3.89	1	1	1.45	3.36	75.42	31.14	0	0	0	0	0	1	0	0	0	1	0	0	0	0	0	0	0	0	0	0	0	0	0	0	0	0	0	0	0	0	0	0	0	0	0	0	0
0	5.30	5.08	4.13	4.68	4.8	3.88	1	1	1.48	3.37	75.67	31.39	0	0	0	0	0	1	0	0	0	1	0	0	0	0	0	0	0	0	0	0	0	0	0	0	0	0	0	0	0	0	0	0	0	0	0	0	0
0	5.21	5.08	4.13	4.68	4.8	3.88	1	1	1.48	3.37	75.92	31.64	0	0	0	0	0	1	0	0	0	1	0	0	0	0	0	0	0	0	0	0	0	0	0	0	0	0	0	0	0	0	0	0	0	0	0	0	0
0	5.26	5.1	4.13	4.68	4.8	3.88	1	1	1.48	3.38	76.17	31.89	0	0	1	0	0	1	0	0	0	1	0	0	0	0	0	0	0	0	0	0	0	0	0	0	0	0	0	0	0	0	0	0	0	0	0	0	0
0	5.18	5.1	4.13	4.68	4.8	3.88	1	1	1.48	3.38	76.42	32.14	0	0	0	0	0	1	0	0	0	1	0	0	0	0	0	0	0	0	0	0	0	0	0	0	0	0	0	0	0	0	0	0	0	0	0	0	0
0	5.24	5.09	4.13	4.68	4.8	3.89	1	1	1.52	3.39	76.67	32.39	0	0	0	0	0	1	0	0	0	1	0	0	0	0	0	0	0	0	0	0	0	0	0	0	0	0	0	0	0	0	0	0	0	0	0	0	0
0	5.24	5.09	4.13	4.68	4.8	3.89	1	1	1.52	3.39	76.92	32.64	0	0	0	0	0	1	0	0	0	1	0	0	0	0	0	0	0	0	0	0	0	0	0	0	0	0	0	0	0	0	0	0	0	0	0	0	0
0	5.19	5.1	4.13	4.68	4.8	3.89	1	1	1.52	3.39	77.17	32.89	0	0	0	0	0	1	0	0	0	1	0	0	0	0	0	0	0	0	0	0	0	0	0	0	0	0	0	0	0	0	0	0	0	0	0	0	0
0	5.21	5.1	4.13	4.68	4.8	3.89	1	1	1.52	3.39	77.42	33.14	0	0	0	0	0	1	0	0	0	1	0	0	0	0	0	0	0	0	0	0	0	0	0	0	0	0	0	0	0	0	0	0	0	0	0	0	0
0	5.25	5.09	4.13	4.68	4.79	3.87	1	1	1.52	3.39	77.67	33.39	0	0	0	0	0	1	0	0	0	1	0	0	0	0	0	0	0	0	0	0	0	0	0	0	0	0	0	0	0	0	0	0	0	0	0	0	0
0	5.23	5.09	4.13	4.68	4.79	3.87	1	1	1.52	3.4	77.92	33.64	0	0	0	0	0	1	0	0	0	1	0	0	0	0	0	0	0	0	0	0	0	0	0	0	0	0	0	0	0	0	0	0	0	0	0	0	0
0	5.29	5.1	4.13	4.68	4.79	3.87	1	1	1.52	3.4	78.17	33.89	0	0	0	0	0	1	0	0	0	1	0	0	0	0	0	0	0	0	0	0	0	0	0	0	0	0	0	0	0	0	0	0	0	0	0	0	0
0	5.24	5.1	4.13	4.68	4.79	3.87	1	1	1.52	3.4	78.42	34.14	0	0	0	0	0	1	0	0	0	1	0	0	0	0	0	0	0	0	0	0	0	0	0	0	0	0	0	0	0	0	0	0	0	0	0	0	0
0	5.22	5.12	4.13	4.68	4.84	3.99	1	1	1.58	3.41	78.67	34.39	0	0	1	0	0	1	0	0	0	1	0	0	0	0	0	0	0	0	0	0	0	0	0	0	0	0	0	0	0	0	0	0	0	0	0	0	0
0	5.19	5.12	4.13	4.68	4.84	3.99	1	1	1.58	3.41	78.92	34.64	0	0	0	0	0	1	0	0	0	1	0	0	0	0	0	0	0	0	0	0	0	0	0	0	0	0	0	0	0	0	0	0	0	0	0	0	0
0	5.25	5.13	4.13	4.68	4.84	3.99	1	1	1.58	3.42	79.17	34.89	0	0	0	0	0	1	0	0	0	1	0	0	0	0	0	0	0	0	0	0	0	0	0	0	0	0	0	0	0	0	0	0	0	0	0	0	0
0	5.34	5.13	4.13	4.68	4.84	3.99	1	1	1.58	3.42	79.42	35.14	0	0	0	0	0	1	0	0	0	1	0	0	0	0	0	0	0	0	0	0	0	0	0	0	0	0	0	0	0	0	0	0	0	0	0	0	0
0	5.36	5.17	4.13	4.68	4.86	4.05	1	1	1.65	3.42	79.67	35.39	0	0	0	0	0	1	0	0	0	1	0	0	0	0	0	0	0	0	0	0	0	0	0	0	0	0	0	0	0	0	0	0	0	0	0	0	0
0	5.32	5.17	4.13	4.68	4.86	4.05	1	1	1.65	3.42	79.92	35.64	0	0	0	0	0	1	0	0	0	1	0	0	0	0	0	0	0	0	0	0	0	0	0	0	0	0	0	0	0	0	0	0	0	0	0	0	0
0	5.27	5.2	4.13	4.68	4.86	4.05	1	1	1.65	3.42	80.17	35.89	0	0	0	0	0	1	0	0	0	1	0	0	0	0	0	0	0	0	0	0	0	0	0	0	0	0	0	0	0	0	0	0	0	0	0	0	0
0	5.30	5.2	4.13	4.68	4.86	4.05	1	1	1.65	3.42	80.42	36.14	0	0	0	0	0	1	0	0	0	1	0	0	0	0	0	0	0	0	0	0	0	0	0	0	0	0	0	0	0	0	0	0	0	0	0	0	0
0	5.31	5.21	4.13	4.68	4.89	4.04	1	1	1.74	3.43	80.67	36.39	0	0	0	0	0	1	0	0	0	1	0	0	0	0	0	0	0	0	0	0	0	0	0	0	0	0	0	0	0	0	0	0	0	0	0	0	0
0	5.27	5.21	4.13	4.68	4.89	4.04	1	1	1.74	3.43	80.92	36.64	0	0	0	0	0	1	0	0	0	1	0	0	0	0	0	0	0	0	0	0	0	0	0	0	0	0	0	0	0	0	0	0	0	0	0	0	0
0	5.25	5.24	4.13	4.68	4.89	4.04	1	1	1.74	3.44	81.17	36.89	0	0	1	0	0	1	0	0	0	1	0	0	0	0	0	0	0	0	0	0	0	0	0	0	0	0	0	0	0	0	0	0	0	0	0	0	0
0	4.11	4.54	3.21	4.51	4.44	3.05	1	1	1	3.06	25.58	7.86	0	0	0	0	0	0	1	0	0	1	0	0	0	0	0	0	0	0	0	0	0	0	0	0	0	0	0	0	0	0	0	0	0	0	0	0	0
0	4.17	4.5	3.21	4.59	4.41	3.11	1	1	1	3.06	25.83	8.11	0	0	1	0	0	0	1	0	0	1	0	0	0	0	0	0	0	0	0	0	0	0	0	0	0	0	0	0	0	0	0	0	0	0	0	0	0
0	4.21	4.5	3.21	4.59	4.41	3.11	1	1	1	3.06	26.08	8.36	0	0	0	0	0	0	1	0	0	1	0	0	0	0	0	0	0	0	0	0	0	0	0	0	0	0	0	0	0	0	0	0	0	0	0	0	0
0	4.20	4.55	3.21	4.59	4.41	3.11	1	1	1	3.09	26.33	8.61	0	0	0	0	0	0	1	0	0	1	0	0	0	0	0	0	0	0	0	0	0	0	0	0	0	0	0	0	0	0	0	0	0	0	0	0	0
0	4.25	4.55	3.21	4.59	4.41	3.11	1	1	1	3.09	26.58	8.86	0	0	0	0	0	0	1	0	0	1	0	0	0	0	0	0	0	0	0	0	0	0	0	0	0	0	0	0	0	0	0	0	0	0	0	0	0
0	4.30	4.52	3.21	4.59	4.42	3.43	1	0	1	3.1	26.83	9.11	0	0	1	0	0	0	1	0	0	1	0	0	0	0	0	0	0	0	0	0	0	0	0	0	0	0	0	0	0	0	0	0	0	0	0	0	0
0	4.30	4.52	3.21	4.59	4.42	3.43	1	0	1	3.12	27.08	9.36	0	0	1	0	0	0	1	0	0	1	0	0	0	0	0	0	0	0	0	0	0	0	0	0	0	0	0	0	0	0	0	0	0	0	0	0	0
0	4.33	4.55	3.21	4.59	4.42	3.43	1	0	1	3.13	27.33	9.61	0	0	1	0	0	0	1	0	0	1	0	0	0	0	0	0	0	0	0	0	0	0	0	0	0	0	0	0	0	0	0	0	0	0	0	0	0
0	4.30	4.55	3.21	4.59	4.42	3.43	1	0	1	3.12	27.58	9.86	0	0	0	0	0	0	1	0	0	1	0	0	0	0	0	0	0	0	0	0	0	0	0	0	0	0	0	0	0	0	0	0	0	0	0	0	0
0	4.26	4.59	3.21	4.59	4.42	3.17	1	1	1	3.12	27.83	10.11	0	0	0	0	0	0	1	0	0	1	0	0	0	0	0	0	0	0	0	0	0	0	0	0	0	0	0	0	0	0	0	0	0	0	0	0	0
0	4.17	4.59	3.21	4.59	4.42	3.17	1	0	1	3.14	28.08	10.36	0	0	0	0	0	0	1	0	0	1	0	0	0	0	0	0	0	0	0	0	0	0	0	0	0	0	0	0	0	0	0	0	0	0	0	0	0
0	4.12	4.62	3.21	4.59	4.42	3.17	1	0	1	3.14	28.33	10.61	0	0	1	0	0	0	1	0	0	1	0	0	0	0	0	0	0	0	0	0	0	0	0	0	0	0	0	0	0	0	0	0	0	0	0	0	0
0	4.12	4.62	3.21	4.59	4.42	3.17	1	0	1	3.14	28.58	10.86	0	0	0	0	0	0	1	0	0	1	0	0	0	0	0	0	0	0	0	0	0	0	0	0	0	0	0	0	0	0	0	0	0	0	0	0	0
0	4.04	4.61	3.21	4.59	4.42	0	1	1	1	3.14	28.83	11.11	0	0	0	0	0	0	1	0	0	1	0	0	0	0	0	0	0	0	0	0	0	0	0	0	0	0	0	0	0	0	0	0	0	0	0	0	0
0	4.02	4.61	3.21	4.59	4.42	0	1	1	1	3.13	29.08	11.36	0	0	0	0	0	0	1	0	0	1	0	0	0	0	0	0	0	0	0	0	0	0	0	0	0	0	0	0	0	0	0	0	0	0	0	0	0
0	4.02	4.62	3.21	4.59	4.42	0	1	1	1	3.13	29.33	11.61	0	0	0	0	0	0	1	0	0	1	0	0	0	0	0	0	0	0	0	0	0	0	0	0	0	0	0	0	0	0	0	0	0	0	0	0	0
0	4.03	4.62	3.21	4.59	4.42	0	1	1	1	3.13	29.58	11.86	0	0	0	0	0	0	1	0	0	1	0	0	0	0	0	0	0	0	0	0	0	0	0	0	0	0	0	0	0	0	0	0	0	0	0	0	0
0	3.95	4.6	3.21	4.59	4.42	0	1	1	0	3.13	29.83	12.11	0	0	0	0	0	0	1	0	0	1	0	0	0	0	0	0	0	0	0	0	0	0	0	0	0	0	0	0	0	0	0	0	0	0	0	0	0
0	3.97	4.6	3.21	4.59	4.42	0	1	1	0	3.12	30.08	12.36	0	0	0	0	0	0	1	0	0	1	0	0	0	0	0	0	0	0	0	0	0	0	0	0	0	0	0	0	0	0	0	0	0	0	0	0	0
0	3.95	4.58	3.21	4.59	4.42	0	1	1	0	3.12	30.33	12.61	0	0	0	0	0	0	1	0	0	1	0	0	0	0	0	0	0	0	0	0	0	0	0	0	0	0	0	0	0	0	0	0	0	0	0	0	0
0	3.94	4.58	3.21	4.59	4.42	0	1	1	0	3.12	30.58	12.86	0	0	0	0	0	0	1	0	0	1	0	0	0	0	0	0	0	0	0	0	0	0	0	0	0	0	0	0	0	0	0	0	0	0	0	0	0
0	3.94	4.56	3.21	4.59	4.46	3.3	1	0	0	3.08	30.83	13.11	0	0	0	0	0	0	1	0	0	1	0	0	0	0	0	0	0	0	0	0	0	0	0	0	0	0	0	0	0	0	0	0	0	0	0	0	0
0	3.93	4.56	3.21	4.59	4.46	3.3	1	0	0	3.08	31.08	13.36	0	0	0	0	0	0	1	0	0	1	0	0	0	0	0	0	0	0	0	0	0	0	0	0	0	0	0	0	0	0	0	0	0	0	0	0	0
0	3.91	4.56	3.21	4.59	4.46	3.3	1	0	0	3.08	31.33	13.61	0	0	0	0	0	0	1	0	0	1	0	0	0	0	0	0	0	0	0	0	0	0	0	0	0	0	0	0	0	0	0	0	0	0	0	0	0
0	3.98	4.56	3.21	4.59	4.46	3.3	1	0	0	3.08	31.58	13.86	0	0	0	0	0	0	1	0	0	1	0	0	0	0	0	0	0	0	0	0	0	0	0	0	0	0	0	0	0	0	0	0	0	0	0	0	0
0	0.00	4.55	3.21	4.59	4.45	3.35	0	0	0	3.04	31.83	14.11	0	0	0	0	0	0	1	0	0	1	0	0	0	0	0	0	0	0	0	0	0	0	0	0	0	0	0	0	0	0	0	0	0	0	0	0	0
0	4.76	4.76	3.74	4.52	4.63	3.85	1	0	1.7	2.91	44.58	14.36	0	0	0	0	1	1	0	0	0	1	0	0	0	0	0	0	0	0	0	0	0	0	0	0	0	0	0	0	0	0	0	0	0	0	0	0	0
0	4.82	4.77	3.74	4.52	4.66	3.94	1	0	1.72	2.91	44.83	14.61	0	0	0	0	1	1	0	0	0	1	0	0	0	0	0	0	0	0	0	0	0	0	0	0	0	0	0	0	0	0	0	0	0	0	0	0	0
0	4.84	4.77	3.74	4.52	4.66	3.94	1	0	1.72	2.91	45.08	14.86	0	0	0	0	1	1	0	0	0	1	0	0	0	0	0	0	0	0	0	0	0	0	0	0	0	0	0	0	0	0	0	0	0	0	0	0	0
0	4.81	4.78	3.74	4.52	4.66	3.94	1	0	1.72	2.93	45.33	15.11	0	0	0	0	1	1	0	0	0	1	0	0	0	0	0	0	0	0	0	0	0	0	0	0	0	0	0	0	0	0	0	0	0	0	0	0	0
0	4.81	4.78	3.74	4.52	4.66	3.94	1	0	1.72	2.93	45.58	15.36	0	0	0	0	1	1	0	0	0	1	0	0	0	0	0	0	0	0	0	0	0	0	0	0	0	0	0	0	0	0	0	0	0	0	0	0	0
0	4.77	4.79	3.74	4.52	4.69	3.97	1	0	1.74	2.94	45.83	15.61	0	0	0	0	1	1	0	0	0	1	0	0	0	0	0	0	0	0	0	0	0	0	0	0	0	0	0	0	0	0	0	0	0	0	0	0	0
0	4.79	4.79	3.74	4.52	4.69	3.97	1	0	1.74	2.96	46.08	15.86	0	0	0	0	1	1	0	0	0	1	0	0	0	0	0	0	0	0	0	0	0	0	0	0	0	0	0	0	0	0	0	0	0	0	0	0	0
0	4.80	4.8	3.74	4.52	4.69	3.97	1	0	1.74	2.96	46.33	16.11	0	0	0	0	1	1	0	0	0	1	0	0	0	0	0	0	0	0	0	0	0	0	0	0	0	0	0	0	0	0	0	0	0	0	0	0	0
0	4.80	4.8	3.74	4.52	4.69	3.97	1	0	1.74	2.96	46.58	16.36	0	0	0	0	1	1	0	0	0	1	0	0	0	0	0	0	0	0	0	0	0	0	0	0	0	0	0	0	0	0	0	0	0	0	0	0	0
0	4.77	4.79	3.74	4.52	4.71	3.99	1	0	1.75	2.96	46.83	16.61	0	0	0	0	1	1	0	0	0	1	0	0	0	0	0	0	0	0	0	0	0	0	0	0	0	0	0	0	0	0	0	0	0	0	0	0	0
0	4.78	4.79	3.74	4.52	4.71	3.99	1	0	1.75	2.96	47.08	16.86	0	0	0	0	1	1	0	0	0	1	0	0	0	0	0	0	0	0	0	0	0	0	0	0	0	0	0	0	0	0	0	0	0	0	0	0	0
0	4.75	4.81	3.74	4.52	4.71	3.99	1	0	1.75	2.96	47.33	17.11	0	0	0	0	1	1	0	0	0	1	0	0	0	0	0	0	0	0	0	0	0	0	0	0	0	0	0	0	0	0	0	0	0	0	0	0	0
0	4.76	4.81	3.74	4.52	4.71	3.99	1	0	1.75	2.96	47.58	17.36	0	0	0	0	1	1	0	0	0	1	0	0	0	0	0	0	0	0	0	0	0	0	0	0	0	0	0	0	0	0	0	0	0	0	0	0	0
0	4.73	4.82	3.74	4.52	4.71	3.9	1	0	1.76	2.96	47.83	17.61	0	0	0	0	1	1	0	0	0	1	0	0	0	0	0	0	0	0	0	0	0	0	0	0	0	0	0	0	0	0	0	0	0	0	0	0	0
0	4.74	4.82	3.74	4.52	4.71	3.9	1	0	1.76	2.99	48.08	17.86	0	0	0	0	1	1	0	0	0	1	0	0	0	0	0	0	0	0	0	0	0	0	0	0	0	0	0	0	0	0	0	0	0	0	0	0	0
0	4.75	4.82	3.74	4.52	4.71	3.9	1	0	1.76	2.99	48.33	18.11	0	0	1	0	1	1	0	0	0	1	0	0	0	0	0	0	0	0	0	0	0	0	0	0	0	0	0	0	0	0	0	0	0	0	0	0	0
0	4.77	4.82	3.74	4.52	4.71	3.9	1	0	1.76	2.99	48.58	18.36	0	0	0	0	1	1	0	0	0	1	0	0	0	0	0	0	0	0	0	0	0	0	0	0	0	0	0	0	0	0	0	0	0	0	0	0	0
0	4.76	4.82	3.74	4.52	4.68	3.37	1	1	1.76	3	48.83	18.61	0	0	0	0	1	1	0	0	0	1	0	0	0	0	0	0	0	0	0	0	0	0	0	0	0	0	0	0	0	0	0	0	0	0	0	0	0
0	4.77	4.82	3.74	4.52	4.68	3.37	1	1	1.76	3	49.08	18.86	0	0	0	0	1	1	0	0	0	1	0	0	0	0	0	0	0	0	0	0	0	0	0	0	0	0	0	0	0	0	0	0	0	0	0	0	0
0	4.82	4.88	3.74	4.52	4.68	3.37	1	1	1.76	3	49.33	19.11	0	0	0	0	1	1	0	0	0	1	0	0	0	0	0	0	0	0	0	0	0	0	0	0	0	0	0	0	0	0	0	0	0	0	0	0	0
0	4.86	4.88	3.74	4.52	4.68	3.37	1	1	1.76	3	49.58	19.36	0	0	0	0	1	1	0	0	0	1	0	0	0	0	0	0	0	0	0	0	0	0	0	0	0	0	0	0	0	0	0	0	0	0	0	0	0
0	4.83	4.87	3.74	4.52	4.76	3.63	1	0	1.78	3.06	49.83	19.61	0	0	0	0	1	1	0	0	0	1	0	0	0	0	0	0	0	0	0	0	0	0	0	0	0	0	0	0	0	0	0	0	0	0	0	0	0
0	4.82	4.87	3.74	4.52	4.76	3.63	1	1	1.78	3.06	50.08	19.86	0	0	0	0	1	1	0	0	0	1	0	0	0	0	0	0	0	0	0	0	0	0	0	0	0	0	0	0	0	0	0	0	0	0	0	0	0
0	4.82	4.91	3.74	4.52	4.76	3.63	1	1	1.78	3.06	50.33	20.11	0	0	0	0	1	1	0	0	0	1	0	0	0	0	0	0	0	0	0	0	0	0	0	0	0	0	0	0	0	0	0	0	0	0	0	0	0
0	4.87	4.91	3.74	4.52	4.76	3.63	1	1	1.78	3.06	50.58	20.36	0	0	0	0	1	1	0	0	0	1	0	0	0	0	0	0	0	0	0	0	0	0	0	0	0	0	0	0	0	0	0	0	0	0	0	0	0
0	4.92	4.91	3.74	4.52	4.78	3.6	1	1	1.77	3.07	50.83	20.61	0	0	0	0	1	1	0	0	0	1	0	0	0	0	0	0	0	0	0	0	0	0	0	0	0	0	0	0	0	0	0	0	0	0	0	0	0
0	4.86	4.91	3.74	4.52	4.78	3.6	1	1	1.77	3.07	51.08	20.86	0	0	0	0	1	1	0	0	0	1	0	0	0	0	0	0	0	0	0	0	0	0	0	0	0	0	0	0	0	0	0	0	0	0	0	0	0
0	4.89	4.94	3.74	4.52	4.78	3.6	1	1	1.77	3.1	51.33	21.11	0	0	0	0	1	1	0	0	0	1	0	0	0	0	0	0	0	0	0	0	0	0	0	0	0	0	0	0	0	0	0	0	0	0	0	0	0
0	4.87	4.94	3.74	4.52	4.78	3.6	1	1	1.77	3.1	51.58	21.36	0	0	0	0	1	1	0	0	0	1	0	0	0	0	0	0	0	0	0	0	0	0	0	0	0	0	0	0	0	0	0	0	0	0	0	0	0
0	4.80	4.92	3.74	4.52	4.79	3.54	0	1	1.78	3.1	51.83	21.61	0	0	0	0	1	1	0	0	0	1	0	0	0	0	0	0	0	0	0	0	0	0	0	0	0	0	0	0	0	0	0	0	0	0	0	0	0
0	4.78	4.92	3.74	4.52	4.79	3.54	0	1	1.78	3.1	52.08	21.86	0	0	0	0	1	1	0	0	0	1	0	0	0	0	0	0	0	0	0	0	0	0	0	0	0	0	0	0	0	0	0	0	0	0	0	0	0
0	4.85	4.99	3.74	4.52	4.79	3.54	1	1	1.78	3.1	52.33	22.11	0	0	0	0	1	1	0	0	0	1	0	0	0	0	0	0	0	0	0	0	0	0	0	0	0	0	0	0	0	0	0	0	0	0	0	0	0
0	4.83	4.99	3.74	4.52	4.79	3.54	1	1	1.78	3.1	52.58	22.36	0	0	0	0	1	1	0	0	0	1	0	0	0	0	0	0	0	0	0	0	0	0	0	0	0	0	0	0	0	0	0	0	0	0	0	0	0
0	4.82	4.98	3.74	4.52	4.8	3.54	0	1	1.78	3.12	52.83	22.61	0	0	0	0	1	1	0	0	0	1	0	0	0	0	0	0	0	0	0	0	0	0	0	0	0	0	0	0	0	0	0	0	0	0	0	0	0
0	4.82	4.98	3.74	4.52	4.8	3.54	0	1	1.78	3.12	53.08	22.86	0	0	0	0	1	1	0	0	0	1	0	0	0	0	0	0	0	0	0	0	0	0	0	0	0	0	0	0	0	0	0	0	0	0	0	0	0
0	4.84	5	3.74	4.52	4.8	3.54	0	1	1.78	3.12	53.33	23.11	0	0	0	0	1	1	0	0	0	1	0	0	0	0	0	0	0	0	0	0	0	0	0	0	0	0	0	0	0	0	0	0	0	0	0	0	0
0	4.83	5	3.74	4.52	4.8	3.54	0	1	1.78	3.11	53.58	23.36	0	0	0	0	1	1	0	0	0	1	0	0	0	0	0	0	0	0	0	0	0	0	0	0	0	0	0	0	0	0	0	0	0	0	0	0	0
0	4.82	5	3.74	4.52	4.83	3.5	0	1	1.78	3.11	53.83	23.61	0	0	0	0	1	1	0	0	0	1	0	0	0	0	0	0	0	0	0	0	0	0	0	0	0	0	0	0	0	0	0	0	0	0	0	0	0
0	4.81	5	3.74	4.52	4.83	3.5	0	1	1.78	3.11	54.08	23.86	0	0	1	0	1	1	0	0	0	1	0	0	0	0	0	0	0	0	0	0	0	0	0	0	0	0	0	0	0	0	0	0	0	0	0	0	0
0	4.81	5.03	3.74	4.52	4.83	3.5	1	1	1.78	3.13	54.33	24.11	0	0	0	0	1	1	0	0	0	1	0	0	0	0	0	0	0	0	0	0	0	0	0	0	0	0	0	0	0	0	0	0	0	0	0	0	0
0	4.81	5.03	3.74	4.52	4.83	3.5	1	1	1.78	3.13	54.58	24.36	0	0	0	0	1	1	0	0	0	1	0	0	0	0	0	0	0	0	0	0	0	0	0	0	0	0	0	0	0	0	0	0	0	0	0	0	0
0	4.78	5.02	3.74	4.52	4.85	3.54	1	1	1.78	3.13	54.83	24.61	0	0	0	0	1	1	0	0	0	1	0	0	0	0	0	0	0	0	0	0	0	0	0	0	0	0	0	0	0	0	0	0	0	0	0	0	0
0	4.82	5.02	3.74	4.52	4.85	3.54	1	1	1.78	3.13	55.08	24.86	0	0	0	0	1	1	0	0	0	1	0	0	0	0	0	0	0	0	0	0	0	0	0	0	0	0	0	0	0	0	0	0	0	0	0	0	0
0	4.82	5.01	3.74	4.52	4.85	3.54	1	1	1.78	3.13	55.33	25.11	0	0	0	0	1	1	0	0	0	1	0	0	0	0	0	0	0	0	0	0	0	0	0	0	0	0	0	0	0	0	0	0	0	0	0	0	0
0	4.80	5.01	3.74	4.52	4.85	3.54	1	1	1.78	3.13	55.58	25.36	0	0	0	0	1	1	0	0	0	1	0	0	0	0	0	0	0	0	0	0	0	0	0	0	0	0	0	0	0	0	0	0	0	0	0	0	0
0	4.83	5	3.74	4.52	4.85	3.59	1	1	1.78	3.13	55.83	25.61	0	0	0	0	1	1	0	0	0	1	0	0	0	0	0	0	0	0	0	0	0	0	0	0	0	0	0	0	0	0	0	0	0	0	0	0	0
0	4.87	5	3.74	4.52	4.85	3.59	1	1	1.78	3.13	56.08	25.86	0	0	0	0	1	1	0	0	0	1	0	0	0	0	0	0	0	0	0	0	0	0	0	0	0	0	0	0	0	0	0	0	0	0	0	0	0
0	4.84	5.01	3.74	4.52	4.85	3.59	1	1	1.78	3.13	56.33	26.11	0	0	0	0	1	1	0	0	0	1	0	0	0	0	0	0	0	0	0	0	0	0	0	0	0	0	0	0	0	0	0	0	0	0	0	0	0
0	4.84	5.01	3.74	4.52	4.85	3.59	1	1	1.78	3.13	56.58	26.36	0	0	0	0	1	1	0	0	0	1	0	0	0	0	0	0	0	0	0	0	0	0	0	0	0	0	0	0	0	0	0	0	0	0	0	0	0
0	4.81	5	3.74	4.52	4.87	3.78	1	0	1.78	3.13	56.83	26.61	0	0	0	0	1	1	0	0	0	1	0	0	0	0	0	0	0	0	0	0	0	0	0	0	0	0	0	0	0	0	0	0	0	0	0	0	0
0	4.82	5	3.74	4.52	4.87	3.78	1	1	1.78	3.13	57.08	26.86	0	0	0	0	1	1	0	0	0	1	0	0	0	0	0	0	0	0	0	0	0	0	0	0	0	0	0	0	0	0	0	0	0	0	0	0	0
0	4.80	5.02	3.74	4.52	4.87	3.78	1	1	1.78	3.13	57.33	27.11	0	0	0	0	1	1	0	0	0	1	0	0	0	0	0	0	0	0	0	0	0	0	0	0	0	0	0	0	0	0	0	0	0	0	0	0	0
0	4.80	5.02	3.74	4.52	4.87	3.78	1	1	1.78	3.13	57.58	27.36	0	0	0	0	1	1	0	0	0	1	0	0	0	0	0	0	0	0	0	0	0	0	0	0	0	0	0	0	0	0	0	0	0	0	0	0	0
0	4.81	5.02	3.74	4.52	4.85	3.3	1	1	1.78	3.14	57.83	27.61	0	0	0	0	1	1	0	0	0	1	0	0	0	0	0	0	0	0	0	0	0	0	0	0	0	0	0	0	0	0	0	0	0	0	0	0	0
0	4.80	5.02	3.74	4.52	4.85	3.3	0	1	1.78	3.14	58.08	27.86	0	0	0	0	1	1	0	0	0	1	0	0	0	0	0	0	0	0	0	0	0	0	0	0	0	0	0	0	0	0	0	0	0	0	0	0	0
0	4.80	5.02	3.74	4.52	4.85	3.3	1	1	1.78	3.14	58.33	28.11	0	0	0	0	1	1	0	0	0	1	0	0	0	0	0	0	0	0	0	0	0	0	0	0	0	0	0	0	0	0	0	0	0	0	0	0	0
0	4.79	5.02	3.74	4.52	4.85	3.3	1	1	1.78	3.14	58.58	28.36	0	0	0	0	1	1	0	0	0	1	0	0	0	0	0	0	0	0	0	0	0	0	0	0	0	0	0	0	0	0	0	0	0	0	0	0	0
0	4.79	5.02	3.74	4.52	4.86	0	1	1	1.6	3.14	58.83	28.61	0	0	0	0	1	1	0	0	0	1	0	0	0	0	0	0	0	0	0	0	0	0	0	0	0	0	0	0	0	0	0	0	0	0	0	0	0
0	4.78	5.02	3.74	4.52	4.86	0	1	1	1.6	3.14	59.08	28.86	0	0	0	0	1	1	0	0	0	1	0	0	0	0	0	0	0	0	0	0	0	0	0	0	0	0	0	0	0	0	0	0	0	0	0	0	0
0	4.76	5.02	3.74	4.52	4.86	0	1	1	1.6	3.14	59.33	29.11	0	0	0	0	1	1	0	0	0	1	0	0	0	0	0	0	0	0	0	0	0	0	0	0	0	0	0	0	0	0	0	0	0	0	0	0	0
0	4.79	5.02	3.74	4.52	4.86	0	1	1	1.6	3.14	59.58	29.36	0	0	0	0	1	1	0	0	0	1	0	0	0	0	0	0	0	0	0	0	0	0	0	0	0	0	0	0	0	0	0	0	0	0	0	0	0
0	0.00	3.57	2.85	3.62	3.62	1.72	0	0	0	2.36	29.75	11.37	0	0	0	0	0	0	0	1	0	1	0	0	0	0	0	0	0	0	0	0	0	0	0	0	0	0	0	0	0	0	0	0	0	0	0	0	0
0	0.00	3.57	2.85	3.62	3.65	1.46	0	0	0.3	2.37	30	11.61	0	0	0	0	0	0	0	1	0	1	0	0	0	0	0	0	0	0	0	0	0	0	0	0	0	0	0	0	0	0	0	0	0	0	0	0	0
0	0.00	3.57	2.85	3.62	3.65	1.46	0	0	0.3	2.36	30.25	11.86	0	0	0	0	0	0	0	1	0	1	0	0	0	0	0	0	0	0	0	0	0	0	0	0	0	0	0	0	0	0	0	0	0	0	0	0	0
0	0.00	3.58	2.85	3.62	3.65	1.46	0	0	0.3	2.37	30.5	12.12	0	0	0	0	0	0	0	1	0	1	0	0	0	0	0	0	0	0	0	0	0	0	0	0	0	0	0	0	0	0	0	0	0	0	0	0	0
0	0.00	3.58	2.85	3.62	3.65	1.46	0	0	0.3	2.37	30.75	12.37	0	0	0	0	0	0	0	1	0	1	0	0	0	0	0	0	0	0	0	0	0	0	0	0	0	0	0	0	0	0	0	0	0	0	0	0	0
0	0.00	3.57	2.85	3.62	3.64	1.81	0	0	0.48	2.37	31	12.61	0	0	0	0	0	0	0	1	0	1	0	0	0	0	0	0	0	0	0	0	0	0	0	0	0	0	0	0	0	0	0	0	0	0	0	0	0
0	0.00	3.57	2.85	3.62	3.64	1.81	0	0	0.48	2.4	31.25	12.86	0	0	0	0	0	0	0	1	0	1	0	0	0	0	0	0	0	0	0	0	0	0	0	0	0	0	0	0	0	0	0	0	0	0	0	0	0
0	0.00	3.6	2.85	3.62	3.64	1.81	0	0	0.48	2.38	31.5	13.12	0	0	0	0	0	0	0	1	0	1	0	0	0	0	0	0	0	0	0	0	0	0	0	0	0	0	0	0	0	0	0	0	0	0	0	0	0
0	0.00	3.6	2.85	3.62	3.64	1.81	0	0	0.48	2.38	31.75	13.37	0	0	0	0	0	0	0	1	0	1	0	0	0	0	0	0	0	0	0	0	0	0	0	0	0	0	0	0	0	0	0	0	0	0	0	0	0
0	0.00	3.61	2.85	3.62	3.63	1.7	0	0	0.48	2.36	32	13.61	0	0	0	0	0	0	0	1	0	1	0	0	0	0	0	0	0	0	0	0	0	0	0	0	0	0	0	0	0	0	0	0	0	0	0	0	0
0	0.00	3.61	2.85	3.62	3.63	1.7	0	0	0.48	2.37	32.25	13.86	0	0	0	0	0	0	0	1	0	1	0	0	0	0	0	0	0	0	0	0	0	0	0	0	0	0	0	0	0	0	0	0	0	0	0	0	0
0	0.00	3.59	2.85	3.62	3.63	1.7	0	0	0.48	2.37	32.5	14.12	0	0	0	0	0	0	0	1	0	1	0	0	0	0	0	0	0	0	0	0	0	0	0	0	0	0	0	0	0	0	0	0	0	0	0	0	0
0	0.00	3.59	2.85	3.62	3.63	1.7	0	0	0.48	2.37	32.75	14.37	0	0	0	0	0	0	0	1	0	1	0	0	0	0	0	0	0	0	0	0	0	0	0	0	0	0	0	0	0	0	0	0	0	0	0	0	0
0	0.00	3.59	2.85	3.62	3.65	1.58	0	0	0.48	2.37	33	14.61	0	0	0	0	0	0	0	1	0	1	0	0	0	0	0	0	0	0	0	0	0	0	0	0	0	0	0	0	0	0	0	0	0	0	0	0	0
0	0.00	3.59	2.85	3.62	3.65	1.58	0	0	0.48	2.37	33.25	14.86	0	0	0	0	0	0	0	1	0	1	0	0	0	0	0	0	0	0	0	0	0	0	0	0	0	0	0	0	0	0	0	0	0	0	0	0	0
0	0.00	3.59	2.85	3.62	3.65	1.58	0	0	0.48	2.39	33.5	15.12	0	0	0	0	0	0	0	1	0	1	0	0	0	0	0	0	0	0	0	0	0	0	0	0	0	0	0	0	0	0	0	0	0	0	0	0	0
0	0.00	3.59	2.85	3.62	3.65	1.58	0	0	0.48	2.4	33.75	15.37	0	0	0	0	0	0	0	1	0	1	0	0	0	0	0	0	0	0	0	0	0	0	0	0	0	0	0	0	0	0	0	0	0	0	0	0	0
0	0.00	3.6	2.85	3.62	3.63	0.3	0	0	0.48	2.39	34	15.61	0	0	0	0	0	0	0	1	0	1	0	0	0	0	0	0	0	0	0	0	0	0	0	0	0	0	0	0	0	0	0	0	0	0	0	0	0
0	3.23	3.6	2.85	3.62	3.63	0.3	1	1	0.48	2.39	34.25	15.86	0	0	0	0	0	0	0	1	0	1	0	0	0	0	0	0	0	0	0	0	0	0	0	0	0	0	0	0	0	0	0	0	0	0	0	0	0
0	3.23	3.57	2.85	3.62	3.63	0.3	1	1	0.48	2.39	34.5	16.12	0	0	0	0	0	0	0	1	0	1	0	0	0	0	0	0	0	0	0	0	0	0	0	0	0	0	0	0	0	0	0	0	0	0	0	0	0
0	3.22	3.57	2.85	3.62	3.63	0.3	1	1	0.48	2.39	34.75	16.37	0	0	0	0	0	0	0	1	0	1	0	0	0	0	0	0	0	0	0	0	0	0	0	0	0	0	0	0	0	0	0	0	0	0	0	0	0
0	3.23	3.6	2.85	3.62	3.66	0	1	1	0.48	2.39	35	16.61	0	0	0	0	0	0	0	1	0	1	0	0	0	0	0	0	0	0	0	0	0	0	0	0	0	0	0	0	0	0	0	0	0	0	0	0	0
0	3.26	3.6	2.85	3.62	3.66	0	1	1	0.48	2.39	35.25	16.86	0	0	0	0	0	0	0	1	0	1	0	0	0	0	0	0	0	0	0	0	0	0	0	0	0	0	0	0	0	0	0	0	0	0	0	0	0
0	3.28	3.6	2.85	3.62	3.66	0	1	1	0.48	2.4	35.5	17.12	0	0	0	0	0	0	0	1	0	1	0	0	0	0	0	0	0	0	0	0	0	0	0	0	0	0	0	0	0	0	0	0	0	0	0	0	0
0	3.32	3.6	2.85	3.62	3.66	0	1	1	0.48	2.4	35.75	17.37	0	0	0	0	0	0	0	1	0	1	0	0	0	0	0	0	0	0	0	0	0	0	0	0	0	0	0	0	0	0	0	0	0	0	0	0	0
0	3.30	3.6	2.85	3.62	3.68	1.87	1	1	0.48	2.4	36	17.61	0	0	0	0	0	0	0	1	0	1	0	0	0	0	0	0	0	0	0	0	0	0	0	0	0	0	0	0	0	0	0	0	0	0	0	0	0
0	3.32	3.6	2.85	3.62	3.68	1.87	1	1	0.48	2.4	36.25	17.86	0	0	0	0	0	0	0	1	0	1	0	0	0	0	0	0	0	0	0	0	0	0	0	0	0	0	0	0	0	0	0	0	0	0	0	0	0
0	3.34	3.62	2.85	3.62	3.68	1.87	1	1	0.48	2.41	36.5	18.12	0	0	0	0	0	0	0	1	0	1	0	0	0	0	0	0	0	0	0	0	0	0	0	0	0	0	0	0	0	0	0	0	0	0	0	0	0
0	3.36	3.62	2.85	3.62	3.68	1.87	1	1	0.48	2.42	36.75	18.37	0	0	0	0	0	0	0	1	0	1	0	0	0	0	0	0	0	0	0	0	0	0	0	0	0	0	0	0	0	0	0	0	0	0	0	0	0
0	3.35	3.62	2.85	3.62	3.72	1.94	1	1	0.6	2.42	37	18.61	0	0	0	0	0	0	0	1	0	1	0	0	0	0	0	0	0	0	0	0	0	0	0	0	0	0	0	0	0	0	0	0	0	0	0	0	0
0	3.33	3.62	2.85	3.62	3.72	1.94	1	1	0.6	2.42	37.25	18.86	0	0	0	0	0	0	0	1	0	1	0	0	0	0	0	0	0	0	0	0	0	0	0	0	0	0	0	0	0	0	0	0	0	0	0	0	0
0	3.38	3.61	2.85	3.62	3.72	1.94	1	1	0.6	2.42	37.5	19.12	0	0	0	0	0	0	0	1	0	1	0	0	0	0	0	0	0	0	0	0	0	0	0	0	0	0	0	0	0	0	0	0	0	0	0	0	0
0	3.41	3.61	2.85	3.62	3.72	1.94	1	1	0.6	2.42	37.75	19.37	0	0	0	0	0	0	0	1	0	1	0	0	0	0	0	0	0	0	0	0	0	0	0	0	0	0	0	0	0	0	0	0	0	0	0	0	0
0	3.42	3.65	2.85	3.62	3.73	2.14	1	1	0.7	2.42	38	19.61	0	0	0	0	0	0	0	1	0	1	0	0	0	0	0	0	0	0	0	0	0	0	0	0	0	0	0	0	0	0	0	0	0	0	0	0	0
0	3.40	3.65	2.85	3.62	3.73	2.14	1	1	0.7	2.42	38.25	19.86	0	0	0	0	0	0	0	1	0	1	0	0	0	0	0	0	0	0	0	0	0	0	0	0	0	0	0	0	0	0	0	0	0	0	0	0	0
0	3.43	3.67	2.85	3.62	3.73	2.14	1	1	0.7	2.44	38.5	20.12	0	0	0	0	0	0	0	1	0	1	0	0	0	0	0	0	0	0	0	0	0	0	0	0	0	0	0	0	0	0	0	0	0	0	0	0	0
0	3.51	3.67	2.85	3.62	3.73	2.14	1	1	0.7	2.45	38.75	20.37	0	0	0	0	0	0	0	1	0	1	0	0	0	0	0	0	0	0	0	0	0	0	0	0	0	0	0	0	0	0	0	0	0	0	0	0	0
0	3.48	3.7	2.85	3.62	3.74	1.96	1	1	0.7	2.44	39	20.61	0	0	0	0	0	0	0	1	0	1	0	0	0	0	0	0	0	0	0	0	0	0	0	0	0	0	0	0	0	0	0	0	0	0	0	0	0
0	3.47	3.7	2.85	3.62	3.74	1.96	1	1	0.7	2.44	39.25	20.86	0	0	0	0	0	0	0	1	0	1	0	0	0	0	0	0	0	0	0	0	0	0	0	0	0	0	0	0	0	0	0	0	0	0	0	0	0
0	3.53	3.69	2.85	3.62	3.74	1.96	1	1	0.7	2.43	39.5	21.12	0	0	0	0	0	0	0	1	0	1	0	0	0	0	0	0	0	0	0	0	0	0	0	0	0	0	0	0	0	0	0	0	0	0	0	0	0
0	3.56	3.69	2.85	3.62	3.74	1.96	1	1	0.7	2.43	39.75	21.37	0	0	0	0	0	0	0	1	0	1	0	0	0	0	0	0	0	0	0	0	0	0	0	0	0	0	0	0	0	0	0	0	0	0	0	0	0
0	3.53	3.71	2.85	3.62	3.75	1.99	1	1	0.7	2.43	40	21.61	0	0	0	0	0	0	0	1	0	1	0	0	0	0	0	0	0	0	0	0	0	0	0	0	0	0	0	0	0	0	0	0	0	0	0	0	0
0	3.53	3.71	2.85	3.62	3.75	1.99	1	1	0.7	2.43	40.25	21.86	0	0	0	0	0	0	0	1	0	1	0	0	0	0	0	0	0	0	0	0	0	0	0	0	0	0	0	0	0	0	0	0	0	0	0	0	0
0	3.53	3.69	2.85	3.62	3.75	1.99	1	1	0.7	2.43	40.5	22.12	0	0	0	0	0	0	0	1	0	1	0	0	0	0	0	0	0	0	0	0	0	0	0	0	0	0	0	0	0	0	0	0	0	0	0	0	0
0	3.49	3.69	2.85	3.62	3.75	1.99	1	1	0.7	2.43	40.75	22.37	0	0	0	0	0	0	0	1	0	1	0	0	0	0	0	0	0	0	0	0	0	0	0	0	0	0	0	0	0	0	0	0	0	0	0	0	0
0	3.55	3.71	2.85	3.62	3.76	1.97	1	1	0.7	2.44	41	22.61	0	0	0	0	0	0	0	1	0	1	0	0	0	0	0	0	0	0	0	0	0	0	0	0	0	0	0	0	0	0	0	0	0	0	0	0	0
0	3.75	3.71	2.85	3.62	3.76	1.97	1	1	0.7	2.44	41.25	22.86	0	0	0	0	0	0	0	1	0	1	0	0	0	0	0	0	0	0	0	0	0	0	0	0	0	0	0	0	0	0	0	0	0	0	0	0	0
0	3.69	3.72	2.85	3.62	3.76	1.97	1	1	0.7	2.44	41.5	23.12	0	0	0	0	0	0	0	1	0	1	0	0	0	0	0	0	0	0	0	0	0	0	0	0	0	0	0	0	0	0	0	0	0	0	0	0	0
0	3.71	3.72	2.85	3.62	3.76	1.97	1	1	0.7	2.44	41.75	23.37	0	0	0	0	0	0	0	1	0	1	0	0	0	0	0	0	0	0	0	0	0	0	0	0	0	0	0	0	0	0	0	0	0	0	0	0	0
0	3.67	3.73	2.85	3.62	3.81	2.42	1	1	1	2.46	42	23.61	0	0	0	0	0	0	0	1	0	1	0	0	0	0	0	0	0	0	0	0	0	0	0	0	0	0	0	0	0	0	0	0	0	0	0	0	0
0	3.67	3.73	2.85	3.62	3.81	2.42	1	1	1	2.46	42.25	23.86	0	0	0	0	0	0	0	1	0	1	0	0	0	0	0	0	0	0	0	0	0	0	0	0	0	0	0	0	0	0	0	0	0	0	0	0	0
0	3.65	3.74	2.85	3.62	3.81	2.42	1	1	1	2.46	42.5	24.12	0	0	0	0	0	0	0	1	0	1	0	0	0	0	0	0	0	0	0	0	0	0	0	0	0	0	0	0	0	0	0	0	0	0	0	0	0
0	3.65	3.74	2.85	3.62	3.81	2.42	1	1	1	2.46	42.75	24.37	0	0	0	0	0	0	0	1	0	1	0	0	0	0	0	0	0	0	0	0	0	0	0	0	0	0	0	0	0	0	0	0	0	0	0	0	0
0	3.64	3.75	2.85	3.62	3.82	2.06	1	1	1	2.47	43	24.61	0	0	0	0	0	0	1	0	0	1	0	0	0	0	0	0	0	0	0	0	0	0	0	0	0	0	0	0	0	0	0	0	0	0	0	0	0
0	3.64	3.75	2.85	3.62	3.82	2.06	1	1	1	2.47	43.25	24.86	0	0	0	0	0	0	1	0	0	1	0	0	0	0	0	0	0	0	0	0	0	0	0	0	0	0	0	0	0	0	0	0	0	0	0	0	0
0	3.64	3.74	2.85	3.62	3.82	2.06	1	1	1	2.47	43.5	25.12	0	0	0	0	0	0	1	0	0	1	0	0	0	0	0	0	0	0	0	0	0	0	0	0	0	0	0	0	0	0	0	0	0	0	0	0	0
0	3.64	3.74	2.85	3.62	3.82	2.06	1	1	1	2.47	43.75	25.37	0	0	0	0	0	0	1	0	0	1	0	0	0	0	0	0	0	0	0	0	0	0	0	0	0	0	0	0	0	0	0	0	0	0	0	0	0
0	3.64	3.78	2.85	3.62	3.85	1.28	1	1	1	2.48	44	25.61	0	0	0	0	0	0	1	0	0	1	0	0	0	0	0	0	0	0	0	0	0	0	0	0	0	0	0	0	0	0	0	0	0	0	0	0	0
0	3.64	3.78	2.85	3.62	3.85	1.28	1	1	1	2.48	44.25	25.86	0	0	0	0	0	0	1	0	0	1	0	0	0	0	0	0	0	0	0	0	0	0	0	0	0	0	0	0	0	0	0	0	0	0	0	0	0
0	3.63	3.8	2.85	3.62	3.85	1.28	1	1	1	2.48	44.5	26.12	0	0	0	0	0	0	1	0	0	1	0	0	0	0	0	0	0	0	0	0	0	0	0	0	0	0	0	0	0	0	0	0	0	0	0	0	0
0	3.64	3.8	2.85	3.62	3.85	1.28	1	1	1	2.48	44.75	26.37	0	0	0	0	0	0	1	0	0	1	0	0	0	0	0	0	0	0	0	0	0	0	0	0	0	0	0	0	0	0	0	0	0	0	0	0	0
0	0.00	3.94	2.66	3.75	4.14	2.77	0	0	1.1	2.86	46.25	8.3	0	0	0	0	0	0	0	1	0	1	0	0	0	0	0	0	0	0	0	0	0	0	0	0	0	0	0	0	0	0	0	0	0	0	0	0	0
0	0.00	3.94	2.66	3.75	4.14	2.77	0	0	1.1	2.86	46.5	8.55	0	0	0	0	0	0	0	1	0	1	0	0	0	0	0	0	0	0	0	0	0	0	0	0	0	0	0	0	0	0	0	0	0	0	0	0	0
0	0.00	3.92	2.66	3.75	4.17	2.64	0	0	1.18	2.86	46.75	8.8	0	0	0	0	0	0	0	1	0	1	0	0	0	0	0	0	0	0	0	0	0	0	0	0	0	0	0	0	0	0	0	0	0	0	0	0	0
0	0.00	3.92	2.66	3.75	4.17	2.64	0	0	1.18	2.86	47	9.05	0	0	0	0	0	0	0	1	0	1	0	0	0	0	0	0	0	0	0	0	0	0	0	0	0	0	0	0	0	0	0	0	0	0	0	0	0
0	0.00	3.94	2.66	3.75	4.17	2.64	0	0	1.18	2.85	47.25	9.3	0	0	0	0	0	0	0	1	0	1	0	0	0	0	0	0	0	0	0	0	0	0	0	0	0	0	0	0	0	0	0	0	0	0	0	0	0
0	0.00	3.94	2.66	3.75	4.17	2.64	0	0	1.18	2.82	47.5	9.55	0	0	0	0	0	0	0	1	0	1	0	0	0	0	0	0	0	0	0	0	0	0	0	0	0	0	0	0	0	0	0	0	0	0	0	0	0
0	0.00	3.92	2.66	3.75	4.17	2.66	0	0	1.1	2.86	47.75	9.8	0	0	0	0	0	0	0	1	0	1	0	0	0	0	0	0	0	0	0	0	0	0	0	0	0	0	0	0	0	0	0	0	0	0	0	0	0
0	0.00	3.92	2.66	3.75	4.17	2.66	0	0	1.1	2.85	48	10.05	0	0	0	0	0	0	0	1	0	1	0	0	0	0	0	0	0	0	0	0	0	0	0	0	0	0	0	0	0	0	0	0	0	0	0	0	0
0	0.00	3.94	2.66	3.75	4.17	2.66	0	0	1.1	2.86	48.25	10.3	0	0	0	0	0	0	0	1	0	1	0	0	0	0	0	0	0	0	0	0	0	0	0	0	0	0	0	0	0	0	0	0	0	0	0	0	0
0	0.00	3.94	2.66	3.75	4.17	2.66	0	0	1.1	2.86	48.5	10.55	0	0	0	0	0	0	0	1	0	1	0	0	0	0	0	0	0	0	0	0	0	0	0	0	0	0	0	0	0	0	0	0	0	0	0	0	0
0	0.00	3.92	2.66	3.75	4.16	2.78	0	0	1.1	2.86	48.75	10.8	0	0	0	0	0	0	0	1	0	1	0	0	0	0	0	0	0	0	0	0	0	0	0	0	0	0	0	0	0	0	0	0	0	0	0	0	0
0	0.00	3.92	2.66	3.75	4.16	2.78	0	0	1.1	2.86	49	11.05	0	0	0	0	0	0	0	1	0	1	0	0	0	0	0	0	0	0	0	0	0	0	0	0	0	0	0	0	0	0	0	0	0	0	0	0	0
0	0.00	3.95	2.66	3.75	4.16	2.78	0	0	1.1	2.85	49.25	11.3	0	0	0	0	0	0	0	1	0	1	0	0	0	0	0	0	0	0	0	0	0	0	0	0	0	0	0	0	0	0	0	0	0	0	0	0	0
0	0.00	3.95	2.66	3.75	4.16	2.78	0	0	1.1	2.85	49.5	11.55	0	0	0	0	0	0	0	1	0	1	0	0	0	0	0	0	0	0	0	0	0	0	0	0	0	0	0	0	0	0	0	0	0	0	0	0	0
0	0.00	3.93	2.66	3.75	4.18	2.58	0	0	1.1	2.86	49.75	11.8	0	0	0	0	0	0	0	1	0	1	0	0	0	0	0	0	0	0	0	0	0	0	0	0	0	0	0	0	0	0	0	0	0	0	0	0	0
0	0.00	3.93	2.66	3.75	4.18	2.58	0	0	1.1	2.86	50	12.05	0	0	0	0	0	0	0	1	0	1	0	0	0	0	0	0	0	0	0	0	0	0	0	0	0	0	0	0	0	0	0	0	0	0	0	0	0
0	0.00	3.95	2.66	3.75	4.18	2.58	0	0	1.1	2.86	50.25	12.3	0	0	0	0	0	0	0	1	0	1	0	0	0	0	0	0	0	0	0	0	0	0	0	0	0	0	0	0	0	0	0	0	0	0	0	0	0
0	0.00	3.95	2.66	3.75	4.18	2.58	0	0	1.1	2.86	50.5	12.55	0	0	0	0	0	0	0	1	0	1	0	0	0	0	0	0	0	0	0	0	0	0	0	0	0	0	0	0	0	0	0	0	0	0	0	0	0
0	3.63	3.91	2.66	3.75	4.17	2.45	0	0	1.1	2.86	50.75	12.8	0	0	0	0	0	0	0	1	0	1	0	0	0	0	0	0	0	0	0	0	0	0	0	0	0	0	0	0	0	0	0	0	0	0	0	0	0
0	3.62	3.91	2.66	3.75	4.17	2.45	0	0	1.1	2.86	51	13.05	0	0	0	0	0	0	0	1	0	1	0	0	0	0	0	0	0	0	0	0	0	0	0	0	0	0	0	0	0	0	0	0	0	0	0	0	0
0	3.65	3.94	2.66	3.75	4.17	2.45	0	0	1.1	2.86	51.25	13.3	0	0	0	0	0	0	0	1	0	1	0	0	0	0	0	0	0	0	0	0	0	0	0	0	0	0	0	0	0	0	0	0	0	0	0	0	0
0	3.65	3.94	2.66	3.75	4.17	2.45	0	0	1.1	2.86	51.5	13.55	0	0	0	0	0	0	0	1	0	1	0	0	0	0	0	0	0	0	0	0	0	0	0	0	0	0	0	0	0	0	0	0	0	0	0	0	0
0	3.76	3.94	2.66	3.75	4.2	2.81	0	0	1.1	2.86	51.75	13.8	0	0	0	0	0	0	0	1	0	1	0	0	0	0	0	0	0	0	0	0	0	0	0	0	0	0	0	0	0	0	0	0	0	0	0	0	0
0	3.83	3.94	2.66	3.75	4.2	2.81	0	0	1.1	3.03	52	14.05	0	0	0	0	0	0	0	1	0	1	0	0	0	0	0	0	0	0	0	0	0	0	0	0	0	0	0	0	0	0	0	0	0	0	0	0	0
0	3.92	3.98	2.66	3.75	4.2	2.81	0	0	1.1	3.03	52.25	14.3	0	0	0	0	0	0	0	1	0	1	0	0	0	0	0	0	0	0	0	0	0	0	0	0	0	0	0	0	0	0	0	0	0	0	0	0	0
0	4.11	3.98	2.66	3.75	4.2	2.81	1	1	1.1	3.03	52.5	14.55	0	0	0	0	0	0	0	1	0	1	0	0	0	0	0	0	0	0	0	0	0	0	0	0	0	0	0	0	0	0	0	0	0	0	0	0	0
0	4.06	4.02	2.66	3.75	4.25	3.27	1	0	1.4	3.05	52.75	14.8	0	0	0	0	0	0	0	1	0	1	0	0	0	0	0	0	0	0	0	0	0	0	0	0	0	0	0	0	0	0	0	0	0	0	0	0	0
0	4.13	4.02	2.66	3.75	4.25	3.27	1	0	1.4	3.05	53	15.05	0	0	0	0	0	0	0	1	0	1	0	0	0	0	0	0	0	0	0	0	0	0	0	0	0	0	0	0	0	0	0	0	0	0	0	0	0
0	4.14	4.06	2.66	3.75	4.25	3.27	1	0	1.4	3.05	53.25	15.3	0	0	0	0	0	0	0	1	0	1	0	0	0	0	0	0	0	0	0	0	0	0	0	0	0	0	0	0	0	0	0	0	0	0	0	0	0
0	4.01	4.06	2.66	3.75	4.25	3.27	0	0	1.4	3.05	53.5	15.55	0	0	0	0	0	0	0	1	0	1	0	0	0	0	0	0	0	0	0	0	0	0	0	0	0	0	0	0	0	0	0	0	0	0	0	0	0
0	3.98	4.06	2.66	3.75	4.26	3.37	0	0	1.54	3.06	53.75	15.8	0	0	0	0	0	0	0	1	0	1	0	0	0	0	0	0	0	0	0	0	0	0	0	0	0	0	0	0	0	0	0	0	0	0	0	0	0
0	4.03	4.06	2.66	3.75	4.26	3.37	0	0	1.54	3.06	54	16.05	0	0	0	0	0	0	0	1	0	1	0	0	0	0	0	0	0	0	0	0	0	0	0	0	0	0	0	0	0	0	0	0	0	0	0	0	0
0	4.12	4.11	2.66	3.75	4.26	3.37	0	0	1.54	3.06	54.25	16.3	0	0	0	0	0	0	0	1	0	1	0	0	0	0	0	0	0	0	0	0	0	0	0	0	0	0	0	0	0	0	0	0	0	0	0	0	0
0	4.28	4.11	2.66	3.75	4.26	3.37	1	0	1.54	3.06	54.5	16.55	0	0	0	0	0	0	0	1	0	1	0	0	0	0	0	0	0	0	0	0	0	0	0	0	0	0	0	0	0	0	0	0	0	0	0	0	0
0	4.32	4.14	2.66	3.75	4.27	3.47	1	0	1.65	3.07	54.75	16.8	0	0	0	0	0	0	0	1	0	1	0	0	0	0	0	0	0	0	0	0	0	0	0	0	0	0	0	0	0	0	0	0	0	0	0	0	0
0	4.35	4.14	2.66	3.75	4.27	3.47	1	0	1.65	3.07	55	17.05	0	0	0	0	0	0	0	1	0	1	0	0	0	0	0	0	0	0	0	0	0	0	0	0	0	0	0	0	0	0	0	0	0	0	0	0	0
0	4.42	4.17	2.66	3.75	4.27	3.47	1	0	1.65	3.07	55.25	17.3	0	0	0	0	0	0	0	1	0	1	0	0	0	0	0	0	0	0	0	0	0	0	0	0	0	0	0	0	0	0	0	0	0	0	0	0	0
0	4.37	4.17	2.66	3.75	4.27	3.47	1	0	1.65	3.07	55.5	17.55	0	0	0	0	0	0	0	1	0	1	0	0	0	0	0	0	0	0	0	0	0	0	0	0	0	0	0	0	0	0	0	0	0	0	0	0	0
0	4.24	4.19	2.66	3.75	4.29	3.48	1	0	1.88	3.07	55.75	17.8	0	0	0	0	0	0	0	1	0	1	0	0	0	0	0	0	0	0	0	0	0	0	0	0	0	0	0	0	0	0	0	0	0	0	0	0	0
0	4.12	4.19	2.66	3.75	4.29	3.48	0	0	1.88	3.07	56	18.05	0	0	0	0	0	0	0	1	0	1	0	0	0	0	0	0	0	0	0	0	0	0	0	0	0	0	0	0	0	0	0	0	0	0	0	0	0
0	4.11	4.2	2.66	3.75	4.29	3.48	0	0	1.88	3.08	56.25	18.3	0	0	0	0	0	0	0	1	0	1	0	0	0	0	0	0	0	0	0	0	0	0	0	0	0	0	0	0	0	0	0	0	0	0	0	0	0
0	4.14	4.2	2.66	3.75	4.29	3.48	0	0	1.88	3.08	56.5	18.55	0	0	0	0	0	0	0	1	0	1	0	0	0	0	0	0	0	0	0	0	0	0	0	0	0	0	0	0	0	0	0	0	0	0	0	0	0
0	4.11	4.22	2.66	3.75	4.29	3.39	0	0	1.9	3.11	56.75	18.8	0	0	0	0	0	0	0	1	0	1	0	0	0	0	0	0	0	0	0	0	0	0	0	0	0	0	0	0	0	0	0	0	0	0	0	0	0
0	4.12	4.22	2.66	3.75	4.29	3.39	0	0	1.9	3.11	57	19.05	0	0	0	0	0	0	0	1	0	1	0	0	0	0	0	0	0	0	0	0	0	0	0	0	0	0	0	0	0	0	0	0	0	0	0	0	0
0	4.07	4.24	2.66	3.75	4.29	3.39	0	0	1.9	3.11	57.25	19.3	0	0	0	0	0	0	0	1	0	1	0	0	0	0	0	0	0	0	0	0	0	0	0	0	0	0	0	0	0	0	0	0	0	0	0	0	0
0	4.19	4.24	2.66	3.75	4.29	3.39	1	0	1.9	3.11	57.5	19.55	0	0	0	0	0	0	0	1	0	1	0	0	0	0	0	0	0	0	0	0	0	0	0	0	0	0	0	0	0	0	0	0	0	0	0	0	0
0	4.28	4.25	2.66	3.75	4.3	3.44	1	0	1.93	3.12	57.75	19.8	0	0	0	0	0	0	0	1	0	1	0	0	0	0	0	0	0	0	0	0	0	0	0	0	0	0	0	0	0	0	0	0	0	0	0	0	0
0	4.29	4.25	2.66	3.75	4.3	3.44	1	0	1.93	3.12	58	20.05	0	0	0	0	0	0	0	1	0	1	0	0	0	0	0	0	0	0	0	0	0	0	0	0	0	0	0	0	0	0	0	0	0	0	0	0	0
0	4.29	4.29	2.66	3.75	4.3	3.44	0	0	1.93	3.12	58.25	20.3	0	0	0	0	0	0	0	1	0	1	0	0	0	0	0	0	0	0	0	0	0	0	0	0	0	0	0	0	0	0	0	0	0	0	0	0	0
0	4.27	4.29	2.66	3.75	4.3	3.44	0	0	1.93	3.12	58.5	20.55	0	0	0	0	0	0	0	1	0	1	0	0	0	0	0	0	0	0	0	0	0	0	0	0	0	0	0	0	0	0	0	0	0	0	0	0	0
0	4.26	4.31	2.66	3.75	4.33	3.53	0	0	1.95	3.11	58.75	20.8	0	0	0	0	0	0	0	1	0	1	0	0	0	0	0	0	0	0	0	0	0	0	0	0	0	0	0	0	0	0	0	0	0	0	0	0	0
0	4.26	4.31	2.66	3.75	4.33	3.53	1	0	1.95	3.11	59	21.05	0	0	0	0	0	0	0	1	0	1	0	0	0	0	0	0	0	0	0	0	0	0	0	0	0	0	0	0	0	0	0	0	0	0	0	0	0
0	4.27	4.33	2.66	3.75	4.33	3.53	0	0	1.95	3.11	59.25	21.3	0	0	0	0	0	0	0	1	0	1	0	0	0	0	0	0	0	0	0	0	0	0	0	0	0	0	0	0	0	0	0	0	0	0	0	0	0
0	4.26	4.33	2.66	3.75	4.33	3.53	0	0	1.95	3.11	59.5	21.55	0	0	0	0	0	0	1	0	0	1	0	0	0	0	0	0	0	0	0	0	0	0	0	0	0	0	0	0	0	0	0	0	0	0	0	0	0
0	4.22	4.33	2.66	3.75	4.34	3.39	0	0	1.98	3.1	59.75	21.8	0	0	0	0	0	0	1	0	0	1	0	0	0	0	0	0	0	0	0	0	0	0	0	0	0	0	0	0	0	0	0	0	0	0	0	0	0
0	4.21	4.33	2.66	3.75	4.34	3.39	0	0	1.98	3.1	60	22.05	0	0	0	0	0	0	1	0	0	1	0	0	0	0	0	0	0	0	0	0	0	0	0	0	0	0	0	0	0	0	0	0	0	0	0	0	0
0	4.22	4.35	2.66	3.75	4.34	3.39	0	0	1.98	3.1	60.25	22.3	0	0	0	0	0	0	1	0	0	1	0	0	0	0	0	0	0	0	0	0	0	0	0	0	0	0	0	0	0	0	0	0	0	0	0	0	0
0	4.23	4.35	2.66	3.75	4.34	3.39	0	0	1.98	3.1	60.5	22.55	0	0	0	0	0	0	1	0	0	1	0	0	0	0	0	0	0	0	0	0	0	0	0	0	0	0	0	0	0	0	0	0	0	0	0	0	0
0	4.22	4.35	2.66	3.75	4.38	3.28	0	0	1.98	3.1	60.75	22.8	0	0	0	0	0	0	1	0	0	1	0	0	0	0	0	0	0	0	0	0	0	0	0	0	0	0	0	0	0	0	0	0	0	0	0	0	0
0	4.21	4.35	2.66	3.75	4.38	3.28	0	0	1.98	3.1	61	23.05	0	0	0	0	0	0	1	0	0	1	0	0	0	0	0	0	0	0	0	0	0	0	0	0	0	0	0	0	0	0	0	0	0	0	0	0	0
0	4.24	4.38	2.66	3.75	4.38	3.28	0	0	1.98	3.1	61.25	23.3	0	0	0	0	0	0	1	0	0	1	0	0	0	0	0	0	0	0	0	0	0	0	0	0	0	0	0	0	0	0	0	0	0	0	0	0	0
0	0.00	3.29	2.62	0.85	3.67	2.19	0	0	3.81	1.75	21.67	3.67	0	0	0	0	0	0	0	1	0	1	0	0	0	0	0	0	0	0	0	0	0	0	0	0	0	0	0	0	0	0	0	0	0	0	0	0	0
0	0.00	3.29	2.62	0.85	3.67	2.19	0	0	3.81	1.75	21.92	3.91	0	0	0	0	0	0	0	1	0	1	0	0	0	0	0	0	0	0	0	0	0	0	0	0	0	0	0	0	0	0	0	0	0	0	0	0	0
0	0.00	3.13	2.62	0.85	3.57	0	0	0	3.81	1.76	22.17	4.16	0	0	0	0	0	0	0	1	0	1	0	0	0	0	0	0	0	0	0	0	0	0	0	0	0	0	0	0	0	0	0	0	0	0	0	0	0
0	0.00	3.13	2.62	0.85	3.57	0	0	0	3.81	1.76	22.42	4.42	0	0	0	0	0	0	0	1	0	1	0	0	0	0	0	0	0	0	0	0	0	0	0	0	0	0	0	0	0	0	0	0	0	0	0	0	0
0	0.00	3.27	2.62	0.85	3.57	0	0	0	3.81	1.75	22.67	4.67	0	0	0	0	0	0	0	1	0	1	0	0	0	0	0	0	0	0	0	0	0	0	0	0	0	0	0	0	0	0	0	0	0	0	0	0	0
0	0.00	3.27	2.62	0.85	3.57	0	0	0	3.81	1.75	22.92	4.91	0	0	0	0	0	0	0	1	0	1	0	0	0	0	0	0	0	0	0	0	0	0	0	0	0	0	0	0	0	0	0	0	0	0	0	0	0
0	0.00	3.14	2.62	0.85	3.59	1.85	0	0	3.81	1.78	23.17	5.16	0	0	0	0	0	0	0	1	0	1	0	0	0	0	0	0	0	0	0	0	0	0	0	0	0	0	0	0	0	0	0	0	0	0	0	0	0
0	0.00	3.14	2.62	0.85	3.59	1.85	0	0	3.81	1.76	23.42	5.42	0	0	0	0	0	0	0	1	0	1	0	0	0	0	0	0	0	0	0	0	0	0	0	0	0	0	0	0	0	0	0	0	0	0	0	0	0
0	0.00	3.32	2.62	0.85	3.59	1.85	0	0	3.81	1.76	23.67	5.67	0	0	0	0	0	0	0	1	0	1	0	0	0	0	0	0	0	0	0	0	0	0	0	0	0	0	0	0	0	0	0	0	0	0	0	0	0
0	0.00	3.32	2.62	0.85	3.59	1.85	0	0	3.81	1.76	23.92	5.91	0	0	0	0	0	0	0	1	0	1	0	0	0	0	0	0	0	0	0	0	0	0	0	0	0	0	0	0	0	0	0	0	0	0	0	0	0
0	0.00	3.11	2.62	0.85	3.58	1.15	0	0	3.81	1.8	24.17	6.16	0	0	0	0	0	0	0	1	0	1	0	0	0	0	0	0	0	0	0	0	0	0	0	0	0	0	0	0	0	0	0	0	0	0	0	0	0
0	0.00	3.11	2.62	0.85	3.58	1.15	0	0	3.81	1.81	24.42	6.42	0	0	0	0	0	0	0	1	0	1	0	0	0	0	0	0	0	0	0	0	0	0	0	0	0	0	0	0	0	0	0	0	0	0	0	0	0
0	0.00	3.27	2.62	0.85	3.58	1.15	0	0	3.81	1.81	24.67	6.67	0	0	0	0	0	0	0	1	0	1	0	0	0	0	0	0	0	0	0	0	0	0	0	0	0	0	0	0	0	0	0	0	0	0	0	0	0
0	0.00	3.27	2.62	0.85	3.58	1.15	0	0	3.81	1.8	24.92	6.91	0	0	0	0	0	0	0	1	0	1	0	0	0	0	0	0	0	0	0	0	0	0	0	0	0	0	0	0	0	0	0	0	0	0	0	0	0
0	0.00	3.09	2.62	0.85	3.55	0	0	0	3.4	1.79	25.17	7.16	0	0	0	0	0	0	0	1	0	1	0	0	0	0	0	0	0	0	0	0	0	0	0	0	0	0	0	0	0	0	0	0	0	0	0	0	0
0	0.00	3.09	2.62	0.85	3.55	0	0	0	3.4	1.77	25.42	7.42	0	0	0	0	0	0	0	1	0	1	0	0	0	0	0	0	0	0	0	0	0	0	0	0	0	0	0	0	0	0	0	0	0	0	0	0	0
0	0.00	3.33	2.62	0.85	3.55	0	0	0	3.4	1.77	25.67	7.67	0	0	0	0	0	0	0	1	0	1	0	0	0	0	0	0	0	0	0	0	0	0	0	0	0	0	0	0	0	0	0	0	0	0	0	0	0
0	0.00	3.33	2.62	0.85	3.55	0	0	0	3.4	1.77	25.92	7.91	0	0	0	0	0	0	0	1	0	1	0	0	0	0	0	0	0	0	0	0	0	0	0	0	0	0	0	0	0	0	0	0	0	0	0	0	0
0	2.88	3.06	2.62	0.85	3.6	0	0	1	0	1.75	26.17	8.16	0	0	0	0	0	0	0	1	0	1	0	0	0	0	0	0	0	0	0	0	0	0	0	0	0	0	0	0	0	0	0	0	0	0	0	0	0
0	2.96	3.06	2.62	0.85	3.6	0	0	1	0	1.73	26.42	8.42	0	0	0	0	0	0	0	1	0	1	0	0	0	0	0	0	0	0	0	0	0	0	0	0	0	0	0	0	0	0	0	0	0	0	0	0	0
0	2.97	3.4	2.62	2.88	3.6	0	0	1	0	1.76	26.67	8.67	0	0	0	0	0	0	0	1	0	1	0	0	0	0	0	0	0	0	0	0	0	0	0	0	0	0	0	0	0	0	0	0	0	0	0	0	0
0	2.95	3.4	2.62	2.88	3.6	0	0	1	0	1.73	26.92	8.91	0	0	0	0	0	0	0	1	0	1	0	0	0	0	0	0	0	0	0	0	0	0	0	0	0	0	0	0	0	0	0	0	0	0	0	0	0
0	3.05	3.14	2.62	2.88	3.67	2.14	0	1	1.6	1.76	27.17	9.16	0	0	0	0	0	0	0	1	0	1	0	0	0	0	0	0	0	0	0	0	0	0	0	0	0	0	0	0	0	0	0	0	0	0	0	0	0
0	3.04	3.14	2.62	2.88	3.67	2.14	0	1	1.6	1.76	27.42	9.42	0	0	0	0	0	0	0	1	0	1	0	0	0	0	0	0	0	0	0	0	0	0	0	0	0	0	0	0	0	0	0	0	0	0	0	0	0
0	3.02	3.38	2.62	2.88	3.67	2.14	0	1	1.6	1.75	27.67	9.67	0	0	0	0	0	0	0	1	0	1	0	0	0	0	0	0	0	0	0	0	0	0	0	0	0	0	0	0	0	0	0	0	0	0	0	0	0
0	2.99	3.38	2.62	2.88	3.67	2.14	0	1	1.6	1.76	27.92	9.91	0	0	0	0	0	0	0	1	0	1	0	0	0	0	0	0	0	0	0	0	0	0	0	0	0	0	0	0	0	0	0	0	0	0	0	0	0
0	2.93	3.12	2.62	2.88	3.71	1.52	0	1	1.18	1.79	28.17	10.16	0	0	0	0	0	0	0	1	0	1	0	0	0	0	0	0	0	0	0	0	0	0	0	0	0	0	0	0	0	0	0	0	0	0	0	0	0
0	2.92	3.12	2.62	2.88	3.71	1.52	0	1	1.18	1.79	28.42	10.42	0	0	0	0	0	0	0	1	0	1	0	0	0	0	0	0	0	0	0	0	0	0	0	0	0	0	0	0	0	0	0	0	0	0	0	0	0
0	2.88	3.35	2.62	2.88	3.71	1.52	0	1	1.18	1.79	28.67	10.67	0	0	0	0	0	0	0	1	0	1	0	0	0	0	0	0	0	0	0	0	0	0	0	0	0	0	0	0	0	0	0	0	0	0	0	0	0
0	2.84	3.35	2.62	2.88	3.71	1.52	0	1	1.18	1.79	28.92	10.91	0	0	0	0	0	0	0	1	0	1	0	0	0	0	0	0	0	0	0	0	0	0	0	0	0	0	0	0	0	0	0	0	0	0	0	0	0
0	2.91	3.07	2.62	2.88	3.65	0	0	1	0	1.77	29.17	11.16	0	0	0	0	0	0	0	1	0	1	0	0	0	0	0	0	0	0	0	0	0	0	0	0	0	0	0	0	0	0	0	0	0	0	0	0	0
0	2.94	3.07	2.62	2.88	3.65	0	0	1	0	1.72	29.42	11.42	0	0	0	0	0	0	0	1	0	1	0	0	0	0	0	0	0	0	0	0	0	0	0	0	0	0	0	0	0	0	0	0	0	0	0	0	0
0	2.89	3.34	2.62	2.88	3.65	0	0	1	0	1.73	29.67	11.67	0	0	0	0	0	0	0	1	0	1	0	0	0	0	0	0	0	0	0	0	0	0	0	0	0	0	0	0	0	0	0	0	0	0	0	0	0
0	2.88	3.34	2.62	2.88	3.65	0	0	1	0	1.73	29.92	11.91	0	0	0	0	0	0	0	1	0	1	0	0	0	0	0	0	0	0	0	0	0	0	0	0	0	0	0	0	0	0	0	0	0	0	0	0	0
0	2.88	2.91	2.62	2.88	3.57	0	1	1	0	1.73	30.17	12.16	0	0	0	0	0	0	0	1	0	1	0	0	0	0	0	0	0	0	0	0	0	0	0	0	0	0	0	0	0	0	0	0	0	0	0	0	0
0	2.86	2.91	2.62	2.88	3.57	0	1	1	0	1.72	30.42	12.42	0	0	0	0	0	0	0	1	0	1	0	0	0	0	0	0	0	0	0	0	0	0	0	0	0	0	0	0	0	0	0	0	0	0	0	0	0
0	2.88	3.29	2.62	2.88	3.57	0	1	1	0	1.72	30.67	12.67	0	0	0	0	0	0	0	1	0	1	0	0	0	0	0	0	0	0	0	0	0	0	0	0	0	0	0	0	0	0	0	0	0	0	0	0	0
0	2.86	3.29	2.62	2.88	3.57	0	1	1	0	1.69	30.92	12.91	0	0	0	0	0	0	0	1	0	1	0	0	0	0	0	0	0	0	0	0	0	0	0	0	0	0	0	0	0	0	0	0	0	0	0	0	0
0	2.85	2.91	2.62	2.88	3.59	0	1	1	0	1.68	31.17	13.16	0	0	0	0	0	0	0	1	0	1	0	0	0	0	0	0	0	0	0	0	0	0	0	0	0	0	0	0	0	0	0	0	0	0	0	0	0
0	2.79	2.91	2.62	2.88	3.59	0	1	1	0	1.68	31.42	13.42	0	0	0	0	0	0	0	1	0	1	0	0	0	0	0	0	0	0	0	0	0	0	0	0	0	0	0	0	0	0	0	0	0	0	0	0	0
0	2.81	3.23	2.62	2.88	3.59	0	1	1	0	1.68	31.67	13.67	0	0	0	0	0	0	0	1	0	1	0	0	0	0	0	0	0	0	0	0	0	0	0	0	0	0	0	0	0	0	0	0	0	0	0	0	0
0	2.80	3.23	2.62	2.88	3.59	0	1	1	0	1.68	31.92	13.91	0	0	0	0	0	0	0	1	0	1	0	0	0	0	0	0	0	0	0	0	0	0	0	0	0	0	0	0	0	0	0	0	0	0	0	0	0
0	2.88	3.01	2.62	2.88	3.56	1.66	1	1	0	1.67	32.17	14.16	0	0	0	0	0	0	0	1	0	1	0	0	0	0	0	0	0	0	0	0	0	0	0	0	0	0	0	0	0	0	0	0	0	0	0	0	0
0	3.11	3.01	2.62	2.88	3.56	1.66	1	1	0	1.65	32.42	14.42	0	0	0	0	0	0	0	1	0	1	0	0	0	0	0	0	0	0	0	0	0	0	0	0	0	0	0	0	0	0	0	0	0	0	0	0	0
0	2.68	3.16	2.62	2.88	3.56	1.66	1	1	0	1.65	32.67	14.67	0	0	0	0	0	0	0	1	0	1	0	0	0	0	0	0	0	0	0	0	0	0	0	0	0	0	0	0	0	0	0	0	0	0	0	0	0
0	2.83	3.16	2.62	2.88	3.56	1.66	1	1	0	1.65	32.92	14.91	0	0	0	0	0	0	0	1	0	1	0	0	0	0	0	0	0	0	0	0	0	0	0	0	0	0	0	0	0	0	0	0	0	0	0	0	0
0	2.84	2.99	2.62	2.88	3.51	1.38	1	1	0	1.64	33.17	15.16	0	0	0	0	0	0	0	1	0	1	0	0	0	0	0	0	0	0	0	0	0	0	0	0	0	0	0	0	0	0	0	0	0	0	0	0	0
0	2.85	2.99	2.62	2.88	3.51	1.38	1	1	0	1.64	33.42	15.42	0	0	0	0	0	0	0	1	0	1	0	0	0	0	0	0	0	0	0	0	0	0	0	0	0	0	0	0	0	0	0	0	0	0	0	0	0
0	2.85	3.16	2.62	2.88	3.51	1.38	1	1	0	1.62	33.67	15.67	0	0	0	0	0	0	0	1	0	1	0	0	0	0	0	0	0	0	0	0	0	0	0	0	0	0	0	0	0	0	0	0	0	0	0	0	0
0	2.86	3.16	2.62	2.88	3.51	1.38	1	1	0	1.62	33.92	15.91	0	0	0	0	0	0	0	1	0	1	0	0	0	0	0	0	0	0	0	0	0	0	0	0	0	0	0	0	0	0	0	0	0	0	0	0	0
0	2.85	2.99	2.62	2.88	3.48	2.03	1	1	0	1.62	34.17	16.16	0	0	0	0	0	0	0	1	0	1	0	0	0	0	0	0	0	0	0	0	0	0	0	0	0	0	0	0	0	0	0	0	0	0	0	0	0
0	2.85	2.99	2.62	2.88	3.48	2.03	1	1	0	1.62	34.42	16.42	0	0	0	0	0	0	0	1	0	1	0	0	0	0	0	0	0	0	0	0	0	0	0	0	0	0	0	0	0	0	0	0	0	0	0	0	0
0	2.84	3.17	2.62	2.88	3.48	2.03	1	1	0	1.62	34.67	16.67	0	0	0	0	0	0	0	1	0	1	0	0	0	0	0	0	0	0	0	0	0	0	0	0	0	0	0	0	0	0	0	0	0	0	0	0	0
0	3.00	3.17	2.62	2.88	3.48	2.03	1	1	0	1.62	34.92	16.91	0	0	0	0	0	0	1	0	0	1	0	0	0	0	0	0	0	0	0	0	0	0	0	0	0	0	0	0	0	0	0	0	0	0	0	0	0
0	3.20	3.03	2.62	2.88	3.42	2.17	1	1	1.74	1.62	35.17	17.16	0	0	0	0	0	0	1	0	0	1	0	0	0	0	0	0	0	0	0	0	0	0	0	0	0	0	0	0	0	0	0	0	0	0	0	0	0
0	3.12	3.03	2.62	2.88	3.42	2.17	1	1	1.74	1.63	35.42	17.42	0	0	0	0	0	0	1	0	0	1	0	0	0	0	0	0	0	0	0	0	0	0	0	0	0	0	0	0	0	0	0	0	0	0	0	0	0
0	3.14	3.19	2.62	2.88	3.42	2.17	1	1	1.74	1.62	35.67	17.67	0	0	0	0	0	0	1	0	0	1	0	0	0	0	0	0	0	0	0	0	0	0	0	0	0	0	0	0	0	0	0	0	0	0	0	0	0
0	3.14	3.19	2.62	2.88	3.42	2.17	1	1	1.74	1.62	35.92	17.91	0	0	0	0	0	0	1	0	0	1	0	0	0	0	0	0	0	0	0	0	0	0	0	0	0	0	0	0	0	0	0	0	0	0	0	0	0
0	3.27	3.04	2.62	2.88	3.4	2.13	1	1	1.7	1.63	36.17	18.16	0	0	0	0	0	0	1	0	0	1	0	0	0	0	0	0	0	0	0	0	0	0	0	0	0	0	0	0	0	0	0	0	0	0	0	0	0
0	3.24	3.04	2.62	2.88	3.4	2.13	1	1	1.7	1.62	36.42	18.42	0	0	0	0	0	0	1	0	0	1	0	0	0	0	0	0	0	0	0	0	0	0	0	0	0	0	0	0	0	0	0	0	0	0	0	0	0
0	3.22	3.21	2.62	2.88	3.4	2.13	1	1	1.7	1.62	36.67	18.67	0	0	0	0	0	0	1	0	0	1	0	0	0	0	0	0	0	0	0	0	0	0	0	0	0	0	0	0	0	0	0	0	0	0	0	0	0
0	0.00	3.32	2.37	2.99	3.47	2.24	0	0	0	2.2	10.83	0.09	0	0	0	0	0	0	0	1	0	1	0	0	0	0	0	0	0	0	0	0	0	0	0	0	0	0	0	0	0	0	0	0	0	0	0	0	0
0	0.00	3.3	2.37	3.1	3.51	2.27	0	0	0	2.2	11.08	0.34	0	0	0	0	0	0	0	1	0	1	0	0	0	0	0	0	0	0	0	0	0	0	0	0	0	0	0	0	0	0	0	0	0	0	0	0	0
0	0.00	3.3	2.37	3.1	3.51	2.27	0	0	0	2.21	11.33	0.59	0	0	0	0	0	0	0	1	0	1	0	0	0	0	0	0	0	0	0	0	0	0	0	0	0	0	0	0	0	0	0	0	0	0	0	0	0
0	0.00	3.48	2.52	3.1	3.51	2.27	0	0	0	2.23	11.58	0.84	0	0	0	0	0	0	0	1	0	1	0	0	0	0	0	0	0	0	0	0	0	0	0	0	0	0	0	0	0	0	0	0	0	0	0	0	0
0	0.00	3.48	2.52	3.1	3.51	2.27	0	0	0	2.24	11.83	1.09	0	0	0	0	0	0	0	1	0	1	0	0	0	0	0	0	0	0	0	0	0	0	0	0	0	0	0	0	0	0	0	0	0	0	0	0	0
0	0.00	3.38	2.52	3.1	3.55	2.21	0	0	0.7	2.24	12.08	1.34	0	0	0	0	0	0	0	1	0	1	0	0	0	0	0	0	0	0	0	0	0	0	0	0	0	0	0	0	0	0	0	0	0	0	0	0	0
0	0.00	3.38	2.52	3.1	3.55	2.21	0	0	0.7	2.24	12.33	1.59	0	0	0	0	0	0	0	1	0	1	0	0	0	0	0	0	0	0	0	0	0	0	0	0	0	0	0	0	0	0	0	0	0	0	0	0	0
0	3.29	3.47	2.52	3.1	3.55	2.21	1	1	0.7	2.25	12.58	1.84	0	0	0	0	0	0	0	1	0	1	0	0	0	0	0	0	0	0	0	0	0	0	0	0	0	0	0	0	0	0	0	0	0	0	0	0	0
0	3.31	3.47	2.52	3.1	3.55	2.21	1	1	0.7	2.25	12.83	2.09	0	0	0	0	0	0	0	1	0	1	0	0	0	0	0	0	0	0	0	0	0	0	0	0	0	0	0	0	0	0	0	0	0	0	0	0	0
0	3.28	3.42	2.52	3.1	3.58	2.3	1	1	0.85	2.23	13.08	2.34	0	0	0	0	0	0	0	1	0	1	0	0	0	0	0	0	0	0	0	0	0	0	0	0	0	0	0	0	0	0	0	0	0	0	0	0	0
0	3.28	3.42	2.52	3.1	3.58	2.3	1	1	0.85	2.25	13.33	2.59	0	0	0	0	0	0	0	1	0	1	0	0	0	0	0	0	0	0	0	0	0	0	0	0	0	0	0	0	0	0	0	0	0	0	0	0	0
0	3.28	3.54	2.52	3.1	3.58	2.3	1	1	0.85	2.31	13.58	2.84	0	0	0	0	0	0	0	1	0	1	0	0	0	0	0	0	0	0	0	0	0	0	0	0	0	0	0	0	0	0	0	0	0	0	0	0	0
0	3.26	3.54	2.52	3.1	3.58	2.3	1	1	0.85	2.29	13.83	3.09	0	0	0	0	0	0	0	1	0	1	0	0	0	0	0	0	0	0	0	0	0	0	0	0	0	0	0	0	0	0	0	0	0	0	0	0	0
0	3.27	3.47	2.52	3.1	3.61	2.07	1	1	1	2.29	14.08	3.34	0	0	0	0	0	0	0	1	0	1	0	0	0	0	0	0	0	0	0	0	0	0	0	0	0	0	0	0	0	0	0	0	0	0	0	0	0
0	3.29	3.47	2.52	3.1	3.61	2.07	1	1	1	2.33	14.33	3.59	0	0	0	0	0	0	0	1	0	1	0	0	0	0	0	0	0	0	0	0	0	0	0	0	0	0	0	0	0	0	0	0	0	0	0	0	0
0	3.18	3.56	2.52	3.1	3.61	2.07	1	1	1	2.36	14.58	3.84	0	0	0	0	0	0	0	1	0	1	0	0	0	0	0	0	0	0	0	0	0	0	0	0	0	0	0	0	0	0	0	0	0	0	0	0	0
0	3.12	3.56	2.52	3.1	3.61	2.07	0	1	1	2.37	14.83	4.09	0	0	0	0	0	0	0	1	0	1	0	0	0	0	0	0	0	0	0	0	0	0	0	0	0	0	0	0	0	0	0	0	0	0	0	0	0
0	3.06	3.6	2.52	3.1	3.63	1.74	0	1	1	2.35	15.08	4.34	0	0	0	0	0	0	0	1	0	1	0	0	0	0	0	0	0	0	0	0	0	0	0	0	0	0	0	0	0	0	0	0	0	0	0	0	0
0	3.05	3.6	2.52	3.1	3.63	1.74	0	1	1	2.34	15.33	4.59	0	0	0	0	0	0	0	1	0	1	0	0	0	0	0	0	0	0	0	0	0	0	0	0	0	0	0	0	0	0	0	0	0	0	0	0	0
0	3.09	3.64	2.52	3.1	3.63	1.74	0	1	1	2.38	15.58	4.84	0	0	0	0	0	0	0	1	0	1	0	0	0	0	0	0	0	0	0	0	0	0	0	0	0	0	0	0	0	0	0	0	0	0	0	0	0
0	3.07	3.64	2.52	3.1	3.63	1.74	0	1	1	2.38	15.83	5.09	0	0	0	0	0	0	0	1	0	1	0	0	0	0	0	0	0	0	0	0	0	0	0	0	0	0	0	0	0	0	0	0	0	0	0	0	0
0	3.35	3.57	2.52	3.1	3.64	0	1	1	1	2.38	16.08	5.34	0	0	0	0	0	0	0	1	0	1	0	0	0	0	0	0	0	0	0	0	0	0	0	0	0	0	0	0	0	0	0	0	0	0	0	0	0
0	3.27	3.57	2.52	3.1	3.64	0	1	1	1	2.38	16.33	5.59	0	0	0	0	0	0	0	1	0	1	0	0	0	0	0	0	0	0	0	0	0	0	0	0	0	0	0	0	0	0	0	0	0	0	0	0	0
0	3.25	3.63	2.52	3.1	3.64	0	1	1	1	2.38	16.58	5.84	0	0	0	0	0	0	0	1	0	1	0	0	0	0	0	0	0	0	0	0	0	0	0	0	0	0	0	0	0	0	0	0	0	0	0	0	0
0	3.46	3.63	2.52	3.1	3.64	0	1	1	1	2.4	16.83	6.09	0	0	0	0	0	0	0	1	0	1	0	0	0	0	0	0	0	0	0	0	0	0	0	0	0	0	0	0	0	0	0	0	0	0	0	0	0
0	3.53	3.56	2.52	3.1	3.66	0	1	1	1	2.39	17.08	6.34	0	0	0	0	0	0	0	1	0	1	0	0	0	0	0	0	0	0	0	0	0	0	0	0	0	0	0	0	0	0	0	0	0	0	0	0	0
0	3.37	3.56	2.52	3.1	3.66	0	1	1	1	2.39	17.33	6.59	0	0	0	0	0	0	0	1	0	1	0	0	0	0	0	0	0	0	0	0	0	0	0	0	0	0	0	0	0	0	0	0	0	0	0	0	0
0	3.39	3.64	2.52	3.1	3.66	0	1	1	1	2.39	17.58	6.84	0	0	0	0	0	0	0	1	0	1	0	0	0	0	0	0	0	0	0	0	0	0	0	0	0	0	0	0	0	0	0	0	0	0	0	0	0
0	3.41	3.64	2.52	3.1	3.66	0	1	1	1	2.41	17.83	7.09	0	0	0	0	0	0	0	1	0	1	0	0	0	0	0	0	0	0	0	0	0	0	0	0	0	0	0	0	0	0	0	0	0	0	0	0	0
0	3.49	3.57	2.52	3.1	3.67	1.11	1	1	1	2.4	18.08	7.34	0	0	0	0	0	0	0	1	0	1	0	0	0	0	0	0	0	0	0	0	0	0	0	0	0	0	0	0	0	0	0	0	0	0	0	0	0
0	3.42	3.63	2.52	3.1	3.67	1.11	1	1	1	2.4	18.33	7.59	0	0	0	0	0	0	0	1	0	1	0	0	0	0	0	0	0	0	0	0	0	0	0	0	0	0	0	0	0	0	0	0	0	0	0	0	0
0	3.45	3.63	2.52	3.1	3.67	1.11	1	1	1	2.43	18.58	7.84	0	0	0	0	0	0	0	1	0	1	0	0	0	0	0	0	0	0	0	0	0	0	0	0	0	0	0	0	0	0	0	0	0	0	0	0	0
0	3.51	3.63	2.52	3.1	3.67	1.11	1	1	1	2.44	18.83	8.09	0	0	0	0	0	0	0	1	0	1	0	0	0	0	0	0	0	0	0	0	0	0	0	0	0	0	0	0	0	0	0	0	0	0	0	0	0
0	3.50	3.57	2.52	3.1	3.69	1.86	1	1	1	2.43	19.08	8.34	0	0	0	0	0	0	0	1	0	1	0	0	0	0	0	0	0	0	0	0	0	0	0	0	0	0	0	0	0	0	0	0	0	0	0	0	0
0	3.43	3.66	2.52	3.1	3.69	1.86	1	1	1	2.43	19.33	8.59	0	0	0	0	0	0	0	1	0	1	0	0	0	0	0	0	0	0	0	0	0	0	0	0	0	0	0	0	0	0	0	0	0	0	0	0	0
0	3.44	3.66	2.52	3.1	3.69	1.86	1	1	1	2.43	19.58	8.84	0	0	0	0	0	0	0	1	0	1	0	0	0	0	0	0	0	0	0	0	0	0	0	0	0	0	0	0	0	0	0	0	0	0	0	0	0
0	3.44	3.66	2.52	3.1	3.69	1.86	1	1	1	2.45	19.83	9.09	0	0	0	0	0	0	0	1	0	1	0	0	0	0	0	0	0	0	0	0	0	0	0	0	0	0	0	0	0	0	0	0	0	0	0	0	0
0	3.55	3.67	2.52	3.1	3.72	0	1	1	1	2.45	20.08	9.34	0	0	0	0	0	0	0	1	0	1	0	0	0	0	0	0	0	0	0	0	0	0	0	0	0	0	0	0	0	0	0	0	0	0	0	0	0
0	3.49	3.67	2.52	3.1	3.72	0	1	1	1	2.45	20.33	9.59	0	0	0	0	0	0	0	1	0	1	0	0	0	0	0	0	0	0	0	0	0	0	0	0	0	0	0	0	0	0	0	0	0	0	0	0	0
0	3.50	3.72	2.52	3.1	3.72	0	1	1	1	2.45	20.58	9.84	0	0	0	0	0	0	0	1	0	1	0	0	0	0	0	0	0	0	0	0	0	0	0	0	0	0	0	0	0	0	0	0	0	0	0	0	0
0	3.59	3.72	2.52	3.1	3.72	0	1	1	1	2.45	20.83	10.09	0	0	0	0	0	0	0	1	0	1	0	0	0	0	0	0	0	0	0	0	0	0	0	0	0	0	0	0	0	0	0	0	0	0	0	0	0
0	3.62	3.71	2.52	3.16	3.73	0	1	1	1	2.44	21.08	10.34	0	0	0	0	0	0	0	1	0	1	0	0	0	0	0	0	0	0	0	0	0	0	0	0	0	0	0	0	0	0	0	0	0	0	0	0	0
0	3.58	3.71	2.52	3.16	3.73	0	1	1	1	2.44	21.33	10.59	0	0	0	0	0	0	1	0	0	1	0	0	0	0	0	0	0	0	0	0	0	0	0	0	0	0	0	0	0	0	0	0	0	0	0	0	0
0	3.60	3.82	2.74	3.16	3.73	0	1	1	1	2.44	21.58	10.84	0	0	0	0	0	0	1	0	0	1	0	0	0	0	0	0	0	0	0	0	0	0	0	0	0	0	0	0	0	0	0	0	0	0	0	0	0
0	3.62	3.82	2.74	3.16	3.73	0	1	1	1	2.44	21.83	11.09	0	0	0	0	0	0	1	0	0	1	0	0	0	0	0	0	0	0	0	0	0	0	0	0	0	0	0	0	0	0	0	0	0	0	0	0	0
0	3.72	3.78	2.74	3.16	3.81	0	1	1	1	2.47	22.08	11.34	0	0	0	0	0	0	1	0	0	1	0	0	0	0	0	0	0	0	0	0	0	0	0	0	0	0	0	0	0	0	0	0	0	0	0	0	0
0	3.69	3.78	2.74	3.19	3.81	0	1	1	1	2.47	22.33	11.59	0	0	0	0	0	0	1	0	0	1	0	0	0	0	0	0	0	0	0	0	0	0	0	0	0	0	0	0	0	0	0	0	0	0	0	0	0
0	3.71	3.81	2.85	3.21	3.81	0	1	1	1	2.47	22.58	11.84	0	0	0	0	0	0	1	0	0	1	0	0	0	0	0	0	0	0	0	0	0	0	0	0	0	0	0	0	0	0	0	0	0	0	0	0	0
0	3.74	3.81	2.85	3.21	3.81	0	1	1	1	2.47	22.83	12.09	0	0	0	0	0	0	1	0	0	1	0	0	0	0	0	0	0	0	0	0	0	0	0	0	0	0	0	0	0	0	0	0	0	0	0	0	0
0	3.74	3.75	2.86	3.21	3.85	1.88	1	1	1	2.46	23.08	12.34	0	0	0	0	0	0	1	0	0	1	0	0	0	0	0	0	0	0	0	0	0	0	0	0	0	0	0	0	0	0	0	0	0	0	0	0	0
0	3.56	3.99	2.48	3.77	4.12	2.55	0	1	1.3	2.51	65.75	0.11	0	0	0	0	0	0	1	0	0	1	0	0	0	0	0	0	0	0	0	0	0	0	0	0	0	0	0	0	0	0	0	0	0	0	0	0	0
0	3.61	4.02	2.76	3.87	4.12	2.55	0	1	1.3	2.55	66	0.36	0	0	0	0	0	0	1	0	0	1	0	0	0	0	0	0	0	0	0	0	0	0	0	0	0	0	0	0	0	0	0	0	0	0	0	0	0
0	3.78	4.02	2.76	3.87	4.12	2.55	1	1	1.3	2.55	66.25	0.61	0	0	0	0	0	0	1	0	0	1	0	0	0	0	0	0	0	0	0	0	0	0	0	0	0	0	0	0	0	0	0	0	0	0	0	0	0
0	3.81	4.05	2.81	3.87	4.19	3.02	0	1	1.08	2.37	66.5	0.86	0	0	0	0	0	0	1	0	0	1	0	0	0	0	0	0	0	0	0	0	0	0	0	0	0	0	0	0	0	0	0	0	0	0	0	0	0
0	3.86	4.05	2.81	3.87	4.19	3.02	1	1	1.08	2.36	66.75	1.11	0	0	0	0	0	1	0	0	0	1	0	0	0	0	0	0	0	0	0	0	0	0	0	0	0	0	0	0	0	0	0	0	0	0	0	0	0
0	3.85	4.08	2.81	3.87	4.19	3.02	0	1	1.08	2.36	67	1.36	0	0	0	0	0	1	0	0	0	1	0	0	0	0	0	0	0	0	0	0	0	0	0	0	0	0	0	0	0	0	0	0	0	0	0	0	0
0	3.81	4.08	2.81	3.93	4.19	3.02	0	1	1.08	2.36	67.25	1.61	0	0	0	0	0	1	0	0	0	1	0	0	0	0	0	0	0	0	0	0	0	0	0	0	0	0	0	0	0	0	0	0	0	0	0	0	0
0	3.80	4.11	3.02	3.93	4.2	3.17	0	1	0	2.38	67.5	1.86	0	0	0	0	0	1	0	0	0	1	0	0	0	0	0	0	0	0	0	0	0	0	0	0	0	0	0	0	0	0	0	0	0	0	0	0	0
0	3.84	4.11	3.02	3.93	4.2	3.17	0	1	0	2.39	67.75	2.11	0	0	0	0	0	1	0	0	0	1	0	0	0	0	0	0	0	0	0	0	0	0	0	0	0	0	0	0	0	0	0	0	0	0	0	0	0
0	3.95	4.12	3.02	3.93	4.2	3.17	0	1	0	2.39	68	2.36	0	0	0	0	0	1	0	0	0	1	0	0	0	0	0	0	0	0	0	0	0	0	0	0	0	0	0	0	0	0	0	0	0	0	0	0	0
0	3.96	4.12	3.02	3.93	4.2	3.17	0	1	0	2.39	68.25	2.61	0	0	0	0	0	1	0	0	0	1	0	0	0	0	0	0	0	0	0	0	0	0	0	0	0	0	0	0	0	0	0	0	0	0	0	0	0
0	4.01	4.15	3.02	3.93	4.2	3.18	0	1	1.18	2.38	68.5	2.86	0	0	0	0	0	1	0	0	0	1	0	0	0	0	0	0	0	0	0	0	0	0	0	0	0	0	0	0	0	0	0	0	0	0	0	0	0
0	4.06	4.15	3.02	3.93	4.2	3.18	0	1	1.18	2.38	68.75	3.11	0	0	0	0	0	1	0	0	0	1	0	0	0	0	0	0	0	0	0	0	0	0	0	0	0	0	0	0	0	0	0	0	0	0	0	0	0
0	3.86	4.17	3.02	3.93	3.96	2.99	0	1	1.18	2.37	69	3.36	0	0	0	0	0	1	0	0	0	1	0	0	0	0	0	0	0	0	0	0	0	0	0	0	0	0	0	0	0	0	0	0	0	0	0	0	0
0	3.85	4.17	3.02	3.93	3.96	2.99	0	1	1.18	2.31	69.25	3.61	0	0	0	0	0	1	0	0	0	1	0	0	0	0	0	0	0	0	0	0	0	0	0	0	0	0	0	0	0	0	0	0	0	0	0	0	0
0	3.71	4.16	3.02	3.93	3.96	2.99	0	1	1.18	2.37	69.5	3.86	0	0	0	0	0	1	0	0	0	1	0	0	0	0	0	0	0	0	0	0	0	0	0	0	0	0	0	0	0	0	0	0	0	0	0	0	0
0	3.71	4.16	3.02	3.93	3.96	2.99	0	1	1.18	2.37	69.75	4.11	0	0	0	0	0	1	0	0	0	1	0	0	0	0	0	0	0	0	0	0	0	0	0	0	0	0	0	0	0	0	0	0	0	0	0	0	0
0	3.70	4.17	3.02	3.93	4.11	2.18	0	1	1	2.32	70	4.36	0	0	0	0	0	1	0	0	0	1	0	0	0	0	0	0	0	0	0	0	0	0	0	0	0	0	0	0	0	0	0	0	0	0	0	0	0
0	3.75	4.17	3.02	3.93	4.11	2.18	0	1	1	2.32	70.25	4.61	0	0	0	0	0	1	0	0	0	1	0	0	0	0	0	0	0	0	0	0	0	0	0	0	0	0	0	0	0	0	0	0	0	0	0	0	0
0	3.77	4.15	3.02	3.93	4.11	2.18	0	1	1	2.32	70.5	4.86	0	0	0	0	0	1	0	0	0	1	0	0	0	0	0	0	0	0	0	0	0	0	0	0	0	0	0	0	0	0	0	0	0	0	0	0	0
0	3.71	4.15	3.02	3.93	4.11	2.18	0	1	1	2.32	70.75	5.11	0	0	0	0	0	1	0	0	0	1	0	0	0	0	0	0	0	0	0	0	0	0	0	0	0	0	0	0	0	0	0	0	0	0	0	0	0
0	3.73	4.17	3.02	3.93	4.13	2.14	0	1	1	2.36	71	5.36	0	0	0	0	0	1	0	0	0	1	0	0	0	0	0	0	0	0	0	0	0	0	0	0	0	0	0	0	0	0	0	0	0	0	0	0	0
0	3.78	4.17	3.02	3.93	4.13	2.14	0	1	1	2.36	71.25	5.61	0	0	0	0	0	1	0	0	0	1	0	0	0	0	0	0	0	0	0	0	0	0	0	0	0	0	0	0	0	0	0	0	0	0	0	0	0
0	3.77	4.17	3.02	3.93	4.13	2.14	0	1	1	2.36	71.5	5.86	0	0	0	0	0	1	0	0	0	1	0	0	0	0	0	0	0	0	0	0	0	0	0	0	0	0	0	0	0	0	0	0	0	0	0	0	0
0	3.78	4.17	3.02	3.93	4.13	2.14	0	1	1	2.36	71.75	6.11	0	0	0	0	0	1	0	0	0	1	0	0	0	0	0	0	0	0	0	0	0	0	0	0	0	0	0	0	0	0	0	0	0	0	0	0	0
0	3.83	4.15	3.02	3.93	4.12	2.18	0	1	1	2.37	72	6.36	0	0	0	0	0	1	0	0	0	1	0	0	0	0	0	0	0	0	0	0	0	0	0	0	0	0	0	0	0	0	0	0	0	0	0	0	0
0	3.82	4.15	3.02	3.93	4.12	2.18	0	1	1	2.37	72.25	6.61	0	0	0	0	0	1	0	0	0	1	0	0	0	0	0	0	0	0	0	0	0	0	0	0	0	0	0	0	0	0	0	0	0	0	0	0	0
0	3.77	4.21	3.02	3.93	4.12	2.18	0	1	1	2.37	72.5	6.86	0	0	0	0	0	1	0	0	0	1	0	0	0	0	0	0	0	0	0	0	0	0	0	0	0	0	0	0	0	0	0	0	0	0	0	0	0
0	3.77	4.21	3.02	3.93	4.12	2.18	0	1	1	2.37	72.75	7.11	0	0	0	0	0	1	0	0	0	1	0	0	0	0	0	0	0	0	0	0	0	0	0	0	0	0	0	0	0	0	0	0	0	0	0	0	0
0	3.72	4.19	3.02	3.93	4.19	2.94	1	1	1.18	2.38	73	7.36	0	0	0	0	0	0	1	0	0	1	0	0	0	0	0	0	0	0	0	0	0	0	0	0	0	0	0	0	0	0	0	0	0	0	0	0	0
0	3.71	4.19	3.02	3.93	4.19	2.94	1	1	1.18	2.38	73.25	7.61	0	0	0	0	0	0	1	0	0	1	0	0	0	0	0	0	0	0	0	0	0	0	0	0	0	0	0	0	0	0	0	0	0	0	0	0	0
0	3.77	4.21	3.02	3.93	4.19	2.94	1	1	1.18	2.38	73.5	7.86	0	0	0	0	0	0	1	0	0	1	0	0	0	0	0	0	0	0	0	0	0	0	0	0	0	0	0	0	0	0	0	0	0	0	0	0	0
0	3.84	4.21	3.02	3.93	4.19	2.94	1	1	1.18	2.38	73.75	8.11	0	0	0	0	0	0	1	0	0	1	0	0	0	0	0	0	0	0	0	0	0	0	0	0	0	0	0	0	0	0	0	0	0	0	0	0	0
0	3.87	4.23	3.02	3.93	4.25	3.12	1	1	1.3	2.4	74	8.36	0	0	0	0	0	0	1	0	0	1	0	0	0	0	0	0	0	0	0	0	0	0	0	0	0	0	0	0	0	0	0	0	0	0	0	0	0
0	3.99	4.23	3.02	3.93	4.25	3.12	1	1	1.3	2.4	74.25	8.61	0	0	0	0	0	0	1	0	0	1	0	0	0	0	0	0	0	0	0	0	0	0	0	0	0	0	0	0	0	0	0	0	0	0	0	0	0
0	3.93	4.25	3.02	3.93	4.25	3.12	1	1	1.3	2.4	74.5	8.86	0	0	0	0	0	0	1	0	0	1	0	0	0	0	0	0	0	0	0	0	0	0	0	0	0	0	0	0	0	0	0	0	0	0	0	0	0
0	3.95	4.25	3.02	3.93	4.25	3.12	1	1	1.3	2.4	74.75	9.11	0	0	0	0	0	0	1	0	0	1	0	0	0	0	0	0	0	0	0	0	0	0	0	0	0	0	0	0	0	0	0	0	0	0	0	0	0
0	0.00	3.35	3.23	1.69	3.6	2.32	0	0	0	2.21	8.67	5.33	0	0	0	0	0	0	1	0	0	0	0	1	0	0	0	0	0	0	0	0	0	0	0	0	0	0	0	0	0	0	0	0	0	0	0	0	0
0	0.00	3.2	3.23	1.69	3.39	0	0	0	0	1.82	8.92	5.58	0	0	0	0	0	0	1	0	0	0	0	1	0	0	0	0	0	0	0	0	0	0	0	0	0	0	0	0	0	0	0	0	0	0	0	0	0
0	0.00	3.2	3.23	1.69	3.39	0	0	0	0	1.82	9.17	5.83	0	0	0	0	0	0	1	0	0	0	0	1	0	0	0	0	0	0	0	0	0	0	0	0	0	0	0	0	0	0	0	0	0	0	0	0	0
0	0.00	3.12	3.23	1.69	3.39	0	0	0	0	1.79	9.42	6.08	0	0	0	0	0	0	1	0	0	0	0	1	0	0	0	0	0	0	0	0	0	0	0	0	0	0	0	0	0	0	0	0	0	0	0	0	0
0	0.00	3.12	3.23	1.79	3.31	0	0	0	0	1.81	9.67	6.33	0	0	0	0	0	0	1	0	0	0	0	1	0	0	0	0	0	0	0	0	0	0	0	0	0	0	0	0	0	0	0	0	0	0	0	0	0
0	0.00	3.12	3.23	1.79	3.31	0	0	0	0	1.8	9.92	6.58	0	0	0	0	0	0	1	0	0	0	0	1	0	0	0	0	0	0	0	0	0	0	0	0	0	0	0	0	0	0	0	0	0	0	0	0	0
0	0.00	3.2	3.24	1.79	3.31	0	0	0	0	1.86	10.17	6.83	0	0	0	0	0	0	1	0	0	0	0	1	0	0	0	0	0	0	0	0	0	0	0	0	0	0	0	0	0	0	0	0	0	0	0	0	0
0	0.00	3.2	3.24	1.79	3.31	0	0	0	0	1.8	10.42	7.08	0	0	0	0	0	0	0	1	0	0	0	1	0	0	0	0	0	0	0	0	0	0	0	0	0	0	0	0	0	0	0	0	0	0	0	0	0
0	0.00	3.22	3.24	1.79	3.33	0	0	0	0	1.8	10.67	7.33	0	0	0	0	0	0	0	1	0	0	0	1	0	0	0	0	0	0	0	0	0	0	0	0	0	0	0	0	0	0	0	0	0	0	0	0	0
0	0.00	3.22	3.24	1.94	3.33	0	0	0	0	1.79	10.92	7.58	0	0	0	0	0	0	0	1	0	0	0	1	0	0	0	0	0	0	0	0	0	0	0	0	0	0	0	0	0	0	0	0	0	0	0	0	0
0	0.00	3.14	3.24	1.94	3.33	0	0	0	0	1.78	11.17	7.83	0	0	0	0	0	0	0	1	0	0	0	1	0	0	0	0	0	0	0	0	0	0	0	0	0	0	0	0	0	0	0	0	0	0	0	0	0
0	0.00	3.14	3.24	1.94	3.33	0	0	0	0	1.78	11.42	8.08	0	0	0	0	0	0	0	1	0	0	0	1	0	0	0	0	0	0	0	0	0	0	0	0	0	0	0	0	0	0	0	0	0	0	0	0	0
0	0.00	3.24	3.24	1.94	3.49	2.16	0	0	0	1.78	11.67	8.33	0	0	0	0	0	0	0	1	0	0	0	1	0	0	0	0	0	0	0	0	0	0	0	0	0	0	0	0	0	0	0	0	0	0	0	0	0
0	0.00	3.24	3.24	1.94	3.49	2.16	0	0	0	1.78	11.92	8.58	0	0	0	0	0	0	0	1	0	0	0	1	0	0	0	0	0	0	0	0	0	0	0	0	0	0	0	0	0	0	0	0	0	0	0	0	0
0	0.00	3.18	3.24	1.94	3.49	2.16	0	0	0	1.81	12.17	8.83	0	0	0	0	0	0	0	1	0	0	0	1	0	0	0	0	0	0	0	0	0	0	0	0	0	0	0	0	0	0	0	0	0	0	0	0	0
0	0.00	3.18	3.24	1.94	3.49	2.16	0	0	0	1.81	12.42	9.08	0	0	0	0	0	0	0	1	0	0	0	1	0	0	0	0	0	0	0	0	0	0	0	0	0	0	0	0	0	0	0	0	0	0	0	0	0
0	0.00	3.19	3.24	1.94	3.41	2.25	0	0	0	1.84	12.67	9.33	0	0	0	0	0	0	0	1	0	0	0	1	0	0	0	0	0	0	0	0	0	0	0	0	0	0	0	0	0	0	0	0	0	0	0	0	0
0	0.00	3.19	3.24	2	3.41	2.25	0	0	0	1.84	12.92	9.58	0	0	0	0	0	0	0	1	0	0	0	1	0	0	0	0	0	0	0	0	0	0	0	0	0	0	0	0	0	0	0	0	0	0	0	0	0
0	3.25	3.23	3.25	2	3.41	2.25	1	1	0	1.84	13.17	9.83	0	0	0	0	0	0	0	1	0	0	0	1	0	0	0	0	0	0	0	0	0	0	0	0	0	0	0	0	0	0	0	0	0	0	0	0	0
0	3.36	3.23	3.25	2	3.41	2.25	1	1	0	1.84	13.42	10.08	0	0	0	0	0	0	0	1	0	0	0	1	0	0	0	0	0	0	0	0	0	0	0	0	0	0	0	0	0	0	0	0	0	0	0	0	0
0	3.26	3.24	3.25	2	3.46	2.05	1	1	0	1.81	13.67	10.33	0	0	0	0	0	0	0	1	0	0	0	1	0	0	0	0	0	0	0	0	0	0	0	0	0	0	0	0	0	0	0	0	0	0	0	0	0
0	3.26	3.24	3.25	4	3.46	2.05	1	1	0	1.81	13.92	10.58	0	0	0	0	0	0	0	1	0	0	0	1	0	0	0	0	0	0	0	0	0	0	0	0	0	0	0	0	0	0	0	0	0	0	0	0	0
0	3.26	3.27	3.25	4	3.46	2.05	1	1	0	1.81	14.17	10.83	0	0	0	0	0	0	0	1	0	0	0	1	0	0	0	0	0	0	0	0	0	0	0	0	0	0	0	0	0	0	0	0	0	0	0	0	0
0	3.28	3.27	3.25	4	3.46	2.05	1	1	0	1.81	14.42	11.08	0	0	0	0	0	0	0	1	0	0	0	1	0	0	0	0	0	0	0	0	0	0	0	0	0	0	0	0	0	0	0	0	0	0	0	0	0
0	3.48	3.33	3.25	4	3.4	2.28	1	1	0	1.88	14.67	11.33	0	0	0	0	0	0	0	1	0	0	0	1	0	0	0	0	0	0	0	0	0	0	0	0	0	0	0	0	0	0	0	0	0	0	0	0	0
0	3.33	3.33	3.25	4	3.4	2.28	1	1	0	1.88	14.92	11.58	0	0	0	0	0	0	0	1	0	0	0	1	0	0	0	0	0	0	0	0	0	0	0	0	0	0	0	0	0	0	0	0	0	0	0	0	0
0	3.29	3.33	3.25	4	3.4	2.28	1	1	0	1.88	15.17	11.83	0	0	0	0	0	0	0	1	0	0	0	1	0	0	0	0	0	0	0	0	0	0	0	0	0	0	0	0	0	0	0	0	0	0	0	0	0
0	3.24	3.33	3.25	4	3.4	2.28	0	1	0	1.88	15.42	12.08	0	0	0	0	0	0	0	1	0	0	0	1	0	0	0	0	0	0	0	0	0	0	0	0	0	0	0	0	0	0	0	0	0	0	0	0	0
0	3.23	3.32	3.25	4	3.43	1.66	1	1	0	1.81	15.67	12.33	0	0	0	0	0	0	0	1	0	0	0	1	0	0	0	0	0	0	0	0	0	0	0	0	0	0	0	0	0	0	0	0	0	0	0	0	0
0	3.16	3.32	3.25	4	3.43	1.66	0	1	0	1.81	15.92	12.58	0	0	0	0	0	0	0	1	0	0	0	1	0	0	0	0	0	0	0	0	0	0	0	0	0	0	0	0	0	0	0	0	0	0	0	0	0
0	3.14	3.31	3.25	4	3.43	1.66	0	1	0	1.81	16.17	12.83	0	0	0	0	0	0	0	1	0	0	0	1	0	0	0	0	0	0	0	0	0	0	0	0	0	0	0	0	0	0	0	0	0	0	0	0	0
0	3.21	3.31	3.25	4	3.43	1.66	0	1	0	1.81	16.42	13.08	0	0	0	0	0	0	0	1	0	0	0	1	0	0	0	0	0	0	0	0	0	0	0	0	0	0	0	0	0	0	0	0	0	0	0	0	0
0	3.23	3.35	3.25	4	3.39	1.7	0	1	0	1.8	16.67	13.33	0	0	0	0	0	0	0	1	0	0	0	1	0	0	0	0	0	0	0	0	0	0	0	0	0	0	0	0	0	0	0	0	0	0	0	0	0
0	3.38	3.35	3.25	4	3.39	1.7	1	1	0	1.8	16.92	13.58	0	0	0	0	0	0	0	1	0	0	0	1	0	0	0	0	0	0	0	0	0	0	0	0	0	0	0	0	0	0	0	0	0	0	0	0	0
0	3.36	3.38	3.25	4	3.39	1.7	1	1	0	1.8	17.17	13.83	0	0	0	0	0	0	0	1	0	0	0	1	0	0	0	0	0	0	0	0	0	0	0	0	0	0	0	0	0	0	0	0	0	0	0	0	0
0	3.59	3.38	3.25	4.01	3.39	1.7	1	1	0	1.8	17.42	14.08	0	0	0	0	0	0	0	1	0	0	0	1	0	0	0	0	0	0	0	0	0	0	0	0	0	0	0	0	0	0	0	0	0	0	0	0	0
0	3.79	3.38	3.26	4.06	3.37	0	1	1	0	1.83	17.67	14.33	0	0	0	0	0	0	0	1	0	0	0	1	0	0	0	0	0	0	0	0	0	0	0	0	0	0	0	0	0	0	0	0	0	0	0	0	0
0	3.86	3.38	3.26	4.06	3.37	0	1	1	0	1.84	17.92	14.58	0	0	0	0	0	0	0	1	0	0	0	1	0	0	0	0	0	0	0	0	0	0	0	0	0	0	0	0	0	0	0	0	0	0	0	0	0
0	3.93	3.51	3.33	4.09	3.37	0	1	1	0	1.84	18.17	14.83	0	0	0	0	0	0	0	1	0	0	0	1	0	0	0	0	0	0	0	0	0	0	0	0	0	0	0	0	0	0	0	0	0	0	0	0	0
0	3.69	3.51	3.33	4.09	3.37	0	1	1	0	1.84	18.42	15.08	0	0	0	0	0	0	0	1	0	0	0	1	0	0	0	0	0	0	0	0	0	0	0	0	0	0	0	0	0	0	0	0	0	0	0	0	0
0	3.59	3.5	3.34	4.09	3.47	0	1	1	0	1.85	18.67	15.33	0	0	0	0	0	0	0	1	0	0	0	1	0	0	0	0	0	0	0	0	0	0	0	0	0	0	0	0	0	0	0	0	0	0	0	0	0
0	3.73	3.5	3.34	4.09	3.47	0	1	1	0	1.85	18.92	15.58	0	0	0	0	0	0	0	1	0	0	0	1	0	0	0	0	0	0	0	0	0	0	0	0	0	0	0	0	0	0	0	0	0	0	0	0	0
0	3.57	3.55	3.34	4.1	3.47	0	1	1	0	1.85	19.17	15.83	0	0	0	0	0	0	0	1	0	0	0	1	0	0	0	0	0	0	0	0	0	0	0	0	0	0	0	0	0	0	0	0	0	0	0	0	0
0	3.52	3.55	3.34	4.1	3.47	0	1	1	0	1.85	19.42	16.08	0	0	0	0	0	0	0	1	0	0	0	1	0	0	0	0	0	0	0	0	0	0	0	0	0	0	0	0	0	0	0	0	0	0	0	0	0
0	3.23	3.51	3.34	4.1	3.56	1.11	0	1	0	1.81	19.67	16.33	0	0	0	0	0	0	0	1	0	0	0	1	0	0	0	0	0	0	0	0	0	0	0	0	0	0	0	0	0	0	0	0	0	0	0	0	0
0	3.37	3.51	3.34	4.1	3.56	1.11	1	1	0	1.81	19.92	16.58	0	0	0	0	0	0	0	1	0	0	0	1	0	0	0	0	0	0	0	0	0	0	0	0	0	0	0	0	0	0	0	0	0	0	0	0	0
0	3.44	3.51	3.34	4.1	3.56	1.11	1	1	0	1.81	20.17	16.83	0	0	0	0	0	0	0	1	0	0	0	1	0	0	0	0	0	0	0	0	0	0	0	0	0	0	0	0	0	0	0	0	0	0	0	0	0
0	3.53	3.51	3.34	4.1	3.56	1.11	1	1	0	1.81	20.42	17.08	0	0	0	0	0	0	0	1	0	0	0	1	0	0	0	0	0	0	0	0	0	0	0	0	0	0	0	0	0	0	0	0	0	0	0	0	0
0	3.64	3.5	3.34	4.1	3.42	1.85	1	1	0	1.84	20.67	17.33	0	0	0	0	0	0	0	1	0	0	0	1	0	0	0	0	0	0	0	0	0	0	0	0	0	0	0	0	0	0	0	0	0	0	0	0	0
0	3.63	3.5	3.34	4.11	3.42	1.85	1	1	0	1.84	20.92	17.58	0	0	0	0	0	0	0	1	0	0	0	1	0	0	0	0	0	0	0	0	0	0	0	0	0	0	0	0	0	0	0	0	0	0	0	0	0
0	3.54	3.51	3.35	4.11	3.42	1.85	1	1	0	1.84	21.17	17.83	0	0	0	0	0	0	0	1	0	0	0	1	0	0	0	0	0	0	0	0	0	0	0	0	0	0	0	0	0	0	0	0	0	0	0	0	0
0	3.40	3.51	3.35	4.11	3.42	1.85	1	1	0	1.84	21.42	18.08	0	0	0	0	0	0	0	1	0	0	0	1	0	0	0	0	0	0	0	0	0	0	0	0	0	0	0	0	0	0	0	0	0	0	0	0	0
0	3.25	3.48	3.35	4.11	3.4	0	0	1	0	1.81	21.67	18.33	0	0	0	0	0	0	0	1	0	0	0	1	0	0	0	0	0	0	0	0	0	0	0	0	0	0	0	0	0	0	0	0	0	0	0	0	0
0	3.22	3.48	3.35	4.11	3.4	0	0	1	0	1.81	21.92	18.58	0	0	0	0	0	0	0	1	0	0	0	1	0	0	0	0	0	0	0	0	0	0	0	0	0	0	0	0	0	0	0	0	0	0	0	0	0
0	3.17	3.46	3.35	4.11	3.4	0	0	1	0	1.81	22.17	18.83	0	0	0	0	0	0	0	1	0	0	0	1	0	0	0	0	0	0	0	0	0	0	0	0	0	0	0	0	0	0	0	0	0	0	0	0	0
0	3.12	3.46	3.35	4.11	3.4	0	0	1	0	1.81	22.42	19.08	0	0	0	0	0	0	0	1	0	0	0	1	0	0	0	0	0	0	0	0	0	0	0	0	0	0	0	0	0	0	0	0	0	0	0	0	0
0	3.22	3.47	3.35	4.11	3.36	0	0	1	0	1.82	22.67	19.33	0	0	1	0	0	0	0	1	0	0	0	1	0	0	0	0	0	0	0	0	0	0	0	0	0	0	0	0	0	0	0	0	0	0	0	0	0
0	3.20	3.47	3.35	4.11	3.36	0	0	1	0	1.82	22.92	19.58	0	0	0	0	0	0	0	1	0	0	0	1	0	0	0	0	0	0	0	0	0	0	0	0	0	0	0	0	0	0	0	0	0	0	0	0	0
0	3.21	3.49	3	4.11	3.36	0	0	1	0	1.82	23.17	19.83	0	0	0	0	0	0	0	1	0	0	0	1	0	0	0	0	0	0	0	0	0	0	0	0	0	0	0	0	0	0	0	0	0	0	0	0	0
0	3.11	3.49	3	4.11	3.36	0	0	1	0	1.82	23.42	20.08	0	0	0	0	0	0	0	1	0	0	0	1	0	0	0	0	0	0	0	0	0	0	0	0	0	0	0	0	0	0	0	0	0	0	0	0	0
0	0.00	2.96	2.27	0.78	3.04	0	0	0	0	1.61	7.58	3.93	0	0	0	0	0	0	0	0	1	0	0	1	0	0	0	0	0	0	0	0	0	0	0	0	0	0	0	0	0	0	0	0	0	0	0	0	0
0	0.00	2.96	2.27	0.78	3.04	0	0	0	0	1.61	7.83	4.18	0	0	0	0	0	0	0	0	1	0	0	1	0	0	0	0	0	0	0	0	0	0	0	0	0	0	0	0	0	0	0	0	0	0	0	0	0
0	0.00	2.99	2.27	0.78	2.97	2.05	0	0	0	1.67	8.08	4.43	0	0	0	0	0	0	0	0	1	0	0	1	0	0	0	0	0	0	0	0	0	0	0	0	0	0	0	0	0	0	0	0	0	0	0	0	0
0	0.00	2.99	2.27	0.78	2.97	2.05	0	0	0	1.67	8.33	4.68	0	0	0	0	0	0	0	0	1	0	0	1	0	0	0	0	0	0	0	0	0	0	0	0	0	0	0	0	0	0	0	0	0	0	0	0	0
0	0.00	3	2.27	0.78	2.97	2.05	0	0	0	1.65	8.58	4.93	0	0	0	0	0	0	0	0	1	0	0	1	0	0	0	0	0	0	0	0	0	0	0	0	0	0	0	0	0	0	0	0	0	0	0	0	0
0	0.00	3	2.27	0.78	2.97	2.05	0	0	0	1.61	8.83	5.18	0	0	0	0	0	0	0	0	1	0	0	1	0	0	0	0	0	0	0	0	0	0	0	0	0	0	0	0	0	0	0	0	0	0	0	0	0
0	0.00	3.04	2.27	0.78	2.98	1.8	0	0	0	1.64	9.08	5.43	0	0	0	0	0	0	0	0	1	0	0	1	0	0	0	0	0	0	0	0	0	0	0	0	0	0	0	0	0	0	0	0	0	0	0	0	0
0	0.00	3.04	2.27	0.78	2.98	1.8	0	0	0	1.6	9.33	5.68	0	0	0	0	0	0	0	0	1	0	0	1	0	0	0	0	0	0	0	0	0	0	0	0	0	0	0	0	0	0	0	0	0	0	0	0	0
0	0.00	3.07	2.27	0.78	2.98	1.8	0	0	0	1.6	9.58	5.93	0	0	0	0	0	0	0	0	1	0	0	1	0	0	0	0	0	0	0	0	0	0	0	0	0	0	0	0	0	0	0	0	0	0	0	0	0
0	0.00	3.07	2.27	0.78	2.98	1.8	0	0	0	1.58	9.83	6.18	0	0	0	0	0	0	0	0	1	0	0	1	0	0	0	0	0	0	0	0	0	0	0	0	0	0	0	0	0	0	0	0	0	0	0	0	0
0	0.00	3.08	2.27	2.79	3.06	1.69	0	0	0	1.62	10.08	6.43	0	0	0	0	0	0	0	0	1	0	0	1	0	0	0	0	0	0	0	0	0	0	0	0	0	0	0	0	0	0	0	0	0	0	0	0	0
0	0.00	3.08	2.27	2.79	3.06	1.69	0	0	0	1.64	10.33	6.68	0	0	0	0	0	0	0	0	1	0	0	1	0	0	0	0	0	0	0	0	0	0	0	0	0	0	0	0	0	0	0	0	0	0	0	0	0
0	0.00	3.03	2.27	2.79	3.06	1.69	0	0	0	1.64	10.58	6.93	0	0	0	0	0	0	0	0	1	0	0	1	0	0	0	0	0	0	0	0	0	0	0	0	0	0	0	0	0	0	0	0	0	0	0	0	0
0	0.00	3.03	2.27	2.79	3.06	1.69	0	0	0	1.66	10.83	7.18	0	0	0	0	0	0	0	0	1	0	0	1	0	0	0	0	0	0	0	0	0	0	0	0	0	0	0	0	0	0	0	0	0	0	0	0	0
0	0.00	3.06	2.27	2.79	3.1	1.97	0	0	0	1.76	11.08	7.43	0	0	0	0	0	0	0	0	1	0	0	1	0	0	0	0	0	0	0	0	0	0	0	0	0	0	0	0	0	0	0	0	0	0	0	0	0
0	0.00	3.06	2.27	2.79	3.1	1.97	0	0	0	1.76	11.33	7.68	0	0	1	0	0	0	0	0	1	0	0	1	0	0	0	0	0	0	0	0	0	0	0	0	0	0	0	0	0	0	0	0	0	0	0	0	0
0	0.00	3.14	2.27	2.79	3.1	1.97	0	0	0	1.76	11.58	7.93	0	0	0	0	0	0	0	0	1	0	0	1	0	0	0	0	0	0	0	0	0	0	0	0	0	0	0	0	0	0	0	0	0	0	0	0	0
0	0.00	3.14	2.27	2.79	3.1	1.97	0	0	0	1.76	11.83	8.18	0	0	0	0	0	0	0	0	1	0	0	1	0	0	0	0	0	0	0	0	0	0	0	0	0	0	0	0	0	0	0	0	0	0	0	0	0
0	0.00	3.13	2.27	2.79	3.14	1.82	0	0	0	1.82	12.08	8.43	0	0	0	0	0	0	0	0	1	0	0	1	0	0	0	0	0	0	0	0	0	0	0	0	0	0	0	0	0	0	0	0	0	0	0	0	0
0	0.00	3.13	2.27	2.79	3.14	1.82	0	0	0	1.79	12.33	8.68	0	0	1	0	0	0	0	0	1	0	0	1	0	0	0	0	0	0	0	0	0	0	0	0	0	0	0	0	0	0	0	0	0	0	0	0	0
0	0.00	3.2	2.27	2.79	3.14	1.82	0	0	0	1.76	12.58	8.93	0	0	0	0	0	0	0	0	1	0	0	1	0	0	0	0	0	0	0	0	0	0	0	0	0	0	0	0	0	0	0	0	0	0	0	0	0
0	0.00	3.2	2.27	2.79	3.14	1.82	0	0	0	1.75	12.83	9.18	0	0	0	0	0	0	0	0	1	0	0	1	0	0	0	0	0	0	0	0	0	0	0	0	0	0	0	0	0	0	0	0	0	0	0	0	0
0	0.00	3.26	2.27	2.79	3.23	2.18	0	0	0	1.85	13.08	9.43	0	0	0	0	0	0	0	0	1	0	0	1	0	0	0	0	0	0	0	0	0	0	0	0	0	0	0	0	0	0	0	0	0	0	0	0	0
0	0.00	3.26	2.27	2.79	3.23	2.18	0	0	0	1.82	13.33	9.68	0	0	0	0	0	0	0	0	1	0	0	1	0	0	0	0	0	0	0	0	0	0	0	0	0	0	0	0	0	0	0	0	0	0	0	0	0
0	0.00	3.29	2.27	2.79	3.23	2.18	0	0	0	1.78	13.58	9.93	0	0	0	0	0	0	0	0	1	0	0	1	0	0	0	0	0	0	0	0	0	0	0	0	0	0	0	0	0	0	0	0	0	0	0	0	0
0	0.00	3.29	2.27	2.79	3.23	2.18	0	0	0	1.79	13.83	10.18	0	0	0	0	0	0	0	0	1	0	0	1	0	0	0	0	0	0	0	0	0	0	0	0	0	0	0	0	0	0	0	0	0	0	0	0	0
0	3.14	3.33	2.27	2.79	3.27	2.24	1	1	0	1.85	14.08	10.43	0	0	0	0	0	0	1	0	0	0	0	1	0	0	0	0	0	0	0	0	0	0	0	0	0	0	0	0	0	0	0	0	0	0	0	0	0
0	3.07	3.33	2.27	2.86	3.27	2.24	1	1	0	1.84	14.33	10.68	0	0	0	0	0	0	1	0	0	0	0	1	0	0	0	0	0	0	0	0	0	0	0	0	0	0	0	0	0	0	0	0	0	0	0	0	0
0	3.09	3.36	2.53	2.86	3.27	2.24	1	1	0	1.86	14.58	10.93	0	0	0	0	0	0	1	0	0	0	0	1	0	0	0	0	0	0	0	0	0	0	0	0	0	0	0	0	0	0	0	0	0	0	0	0	0
0	3.29	3.36	2.53	2.86	3.27	2.24	1	1	0	1.86	14.83	11.18	0	0	0	0	0	0	1	0	0	0	0	1	0	0	0	0	0	0	0	0	0	0	0	0	0	0	0	0	0	0	0	0	0	0	0	0	0
0	3.27	3.38	2.53	2.86	3.33	2.32	1	1	0	1.93	15.08	11.43	0	0	0	0	0	0	1	0	0	0	0	1	0	0	0	0	0	0	0	0	0	0	0	0	0	0	0	0	0	0	0	0	0	0	0	0	0
0	3.39	3.38	2.53	2.86	3.33	2.32	1	1	0	1.89	15.33	11.68	0	0	0	0	0	0	1	0	0	0	0	1	0	0	0	0	0	0	0	0	0	0	0	0	0	0	0	0	0	0	0	0	0	0	0	0	0
0	3.82	3.39	2.53	2.86	3.33	2.32	1	1	0	1.9	15.58	11.93	0	0	0	0	0	0	1	0	0	0	0	1	0	0	0	0	0	0	0	0	0	0	0	0	0	0	0	0	0	0	0	0	0	0	0	0	0
0	3.65	3.39	2.53	3.86	3.33	2.32	1	1	0	1.89	15.83	12.18	0	0	0	0	0	0	1	0	0	0	0	1	0	0	0	0	0	0	0	0	0	0	0	0	0	0	0	0	0	0	0	0	0	0	0	0	0
0	3.65	3.45	2.53	3.86	3.42	2.4	1	1	0	1.92	16.08	12.43	0	0	0	0	0	0	1	0	0	0	0	1	0	0	0	0	0	0	0	0	0	0	0	0	0	0	0	0	0	0	0	0	0	0	0	0	0
0	3.77	3.45	2.53	3.86	3.42	2.4	1	1	0	1.95	16.33	12.68	0	0	0	0	0	0	1	0	0	0	0	1	0	0	0	0	0	0	0	0	0	0	0	0	0	0	0	0	0	0	0	0	0	0	0	0	0
0	3.79	3.42	2.53	3.86	3.42	2.4	1	1	0	1.93	16.58	12.93	0	0	0	0	0	0	1	0	0	0	0	1	0	0	0	0	0	0	0	0	0	0	0	0	0	0	0	0	0	0	0	0	0	0	0	0	0
0	4.16	3.42	2.53	3.86	3.42	2.4	1	1	0	1.93	16.83	13.18	0	0	0	0	0	0	1	0	0	0	0	1	0	0	0	0	0	0	0	0	0	0	0	0	0	0	0	0	0	0	0	0	0	0	0	0	0
0	4.06	3.46	2.53	3.86	3.48	2.49	1	1	0	2.01	17.08	13.43	0	0	0	0	0	0	1	0	0	0	0	1	0	0	0	0	0	0	0	0	0	0	0	0	0	0	0	0	0	0	0	0	0	0	0	0	0
0	3.82	3.46	2.53	3.86	3.48	2.49	1	1	0	2.02	17.33	13.68	0	0	0	0	0	0	1	0	0	0	0	1	0	0	0	0	0	0	0	0	0	0	0	0	0	0	0	0	0	0	0	0	0	0	0	0	0
0	3.88	3.47	2.53	3.86	3.48	2.49	1	1	0	2.01	17.58	13.93	0	0	0	0	0	0	1	0	0	0	0	1	0	0	0	0	0	0	0	0	0	0	0	0	0	0	0	0	0	0	0	0	0	0	0	0	0
0	3.83	3.47	2.53	3.86	3.48	2.49	1	1	0	2.01	17.83	14.18	0	0	0	0	0	0	1	0	0	0	0	1	0	0	0	0	0	0	0	0	0	0	0	0	0	0	0	0	0	0	0	0	0	0	0	0	0
0	3.78	3.48	2.53	3.86	3.52	2.5	1	1	0	2	18.08	14.43	0	0	0	0	0	0	1	0	0	0	0	1	0	0	0	0	0	0	0	0	0	0	0	0	0	0	0	0	0	0	0	0	0	0	0	0	0
0	3.91	3.48	2.53	3.86	3.52	2.5	1	1	0	2	18.33	14.68	0	0	0	0	0	0	1	0	0	0	0	1	0	0	0	0	0	0	0	0	0	0	0	0	0	0	0	0	0	0	0	0	0	0	0	0	0
0	3.62	3.54	2.53	3.86	3.52	2.5	1	1	0	2	18.58	14.93	0	0	0	0	0	0	1	0	0	0	0	1	0	0	0	0	0	0	0	0	0	0	0	0	0	0	0	0	0	0	0	0	0	0	0	0	0
0	3.72	3.54	2.53	3.86	3.52	2.5	1	1	0	2	18.83	15.18	0	0	0	0	0	0	1	0	0	0	0	1	0	0	0	0	0	0	0	0	0	0	0	0	0	0	0	0	0	0	0	0	0	0	0	0	0
0	3.74	3.52	2.56	3.89	3.52	2.45	1	1	0	2	19.08	15.43	0	0	0	0	0	0	1	0	0	0	0	1	0	0	0	0	0	0	0	0	0	0	0	0	0	0	0	0	0	0	0	0	0	0	0	0	0
0	3.67	3.52	2.56	3.89	3.52	2.45	1	1	0	2	19.33	15.68	0	0	0	0	0	0	1	0	0	0	0	1	0	0	0	0	0	0	0	0	0	0	0	0	0	0	0	0	0	0	0	0	0	0	0	0	0
0	3.67	3.52	2.59	3.89	3.52	2.45	1	1	0	2	19.58	15.93	0	0	0	0	0	0	1	0	0	0	0	1	0	0	0	0	0	0	0	0	0	0	0	0	0	0	0	0	0	0	0	0	0	0	0	0	0
0	3.62	3.52	2.59	3.89	3.52	2.45	1	1	0	2	19.83	16.18	0	0	0	0	0	0	1	0	0	0	0	1	0	0	0	0	0	0	0	0	0	0	0	0	0	0	0	0	0	0	0	0	0	0	0	0	0
0	3.61	3.57	2.59	3.89	3.54	2.39	1	1	0.48	2.03	20.08	16.43	0	0	1	0	0	0	1	0	0	0	0	1	0	0	0	0	0	0	0	0	0	0	0	0	0	0	0	0	0	0	0	0	0	0	0	0	0
0	3.56	3.57	2.59	3.89	3.54	2.39	1	1	0.48	2.03	20.33	16.68	0	0	0	0	0	0	1	0	0	0	0	1	0	0	0	0	0	0	0	0	0	0	0	0	0	0	0	0	0	0	0	0	0	0	0	0	0
0	3.59	3.54	2.59	3.89	3.54	2.39	1	1	0.48	2.03	20.58	16.93	0	0	0	0	0	0	1	0	0	0	0	1	0	0	0	0	0	0	0	0	0	0	0	0	0	0	0	0	0	0	0	0	0	0	0	0	0
0	3.58	3.54	2.59	3.89	3.54	2.39	1	1	0.48	1.98	20.83	17.18	0	0	0	0	0	0	0	1	0	0	0	1	0	0	0	0	0	0	0	0	0	0	0	0	0	0	0	0	0	0	0	0	0	0	0	0	0
0	3.59	3.58	2.59	3.89	3.61	2.64	1	1	0.7	2.02	21.08	17.43	0	0	1	0	0	0	0	1	0	0	0	1	0	0	0	0	0	0	0	0	0	0	0	0	0	0	0	0	0	0	0	0	0	0	0	0	0
0	3.56	3.58	2.59	3.89	3.61	2.64	1	1	0.7	2.02	21.33	17.68	0	0	0	0	0	0	0	1	0	0	0	1	0	0	0	0	0	0	0	0	0	0	0	0	0	0	0	0	0	0	0	0	0	0	0	0	0
0	3.58	3.58	2.59	3.89	3.61	2.64	1	1	0.7	2.02	21.58	17.93	0	0	0	0	0	0	0	1	0	0	0	1	0	0	0	0	0	0	0	0	0	0	0	0	0	0	0	0	0	0	0	0	0	0	0	0	0
0	3.59	3.58	2.59	3.89	3.61	2.64	1	1	0.7	2.02	21.83	18.18	0	0	0	0	0	0	0	1	0	0	0	1	0	0	0	0	0	0	0	0	0	0	0	0	0	0	0	0	0	0	0	0	0	0	0	0	0
0	3.60	3.62	2.59	3.89	3.6	2.64	1	1	0.78	1.96	22.08	18.43	0	0	0	0	0	0	0	1	0	0	0	1	0	0	0	0	0	0	0	0	0	0	0	0	0	0	0	0	0	0	0	0	0	0	0	0	0
0	3.66	3.62	2.59	3.89	3.6	2.64	1	1	0.78	1.99	22.33	18.68	0	0	1	0	0	0	0	1	0	0	0	1	0	0	0	0	0	0	0	0	0	0	0	0	0	0	0	0	0	0	0	0	0	0	0	0	0
0	3.74	3.62	2.59	3.89	3.6	2.64	1	1	0.78	1.99	22.58	18.93	0	0	0	0	0	0	0	1	0	0	0	1	0	0	0	0	0	0	0	0	0	0	0	0	0	0	0	0	0	0	0	0	0	0	0	0	0
0	3.22	4.39	3.01	3.71	4.51	2.26	0	1	1.3	2.65	39.25	3.32	0	0	0	0	0	0	1	0	0	0	0	1	0	0	0	0	0	0	0	0	0	0	0	0	0	0	0	0	0	0	0	0	0	0	0	0	0
0	3.29	4.39	3.01	3.71	4.51	2.26	0	1	1.3	2.65	39.5	3.57	0	0	0	0	0	0	1	0	0	0	0	1	0	0	0	0	0	0	0	0	0	0	0	0	0	0	0	0	0	0	0	0	0	0	0	0	0
0	3.26	4.38	3.01	3.71	4.51	2.26	0	1	1.3	2.65	39.75	3.82	0	0	0	0	0	0	1	0	0	0	0	1	0	0	0	0	0	0	0	0	0	0	0	0	0	0	0	0	0	0	0	0	0	0	0	0	0
0	3.19	4.38	3.01	3.71	4.51	2.26	0	1	1.3	2.65	40	4.07	0	0	0	0	0	0	1	0	0	0	0	1	0	0	0	0	0	0	0	0	0	0	0	0	0	0	0	0	0	0	0	0	0	0	0	0	0
0	3.31	4.35	3.01	3.71	4.47	2.01	0	1	1	2.65	40.25	4.32	0	0	0	0	0	0	1	0	0	0	0	1	0	0	0	0	0	0	0	0	0	0	0	0	0	0	0	0	0	0	0	0	0	0	0	0	0
0	3.27	4.35	3.01	3.71	4.47	2.01	0	1	1	2.65	40.5	4.57	0	0	0	0	0	0	1	0	0	0	0	1	0	0	0	0	0	0	0	0	0	0	0	0	0	0	0	0	0	0	0	0	0	0	0	0	0
0	3.23	4.35	3.01	3.71	4.47	2.01	0	1	1	2.66	40.75	4.82	0	0	0	0	0	0	1	0	0	0	0	1	0	0	0	0	0	0	0	0	0	0	0	0	0	0	0	0	0	0	0	0	0	0	0	0	0
0	3.28	4.35	3.01	3.71	4.47	2.01	0	1	1	2.66	41	5.07	0	0	0	0	0	0	1	0	0	0	0	1	0	0	0	0	0	0	0	0	0	0	0	0	0	0	0	0	0	0	0	0	0	0	0	0	0
0	3.28	4.33	3.01	3.71	4.47	2.61	0	1	1.06	2.66	41.25	5.32	0	0	0	0	0	0	1	0	0	0	0	1	0	0	0	0	0	0	0	0	0	0	0	0	0	0	0	0	0	0	0	0	0	0	0	0	0
0	3.29	4.33	3.01	3.71	4.47	2.61	0	1	1.06	2.66	41.5	5.57	0	0	0	0	0	0	1	0	0	0	0	1	0	0	0	0	0	0	0	0	0	0	0	0	0	0	0	0	0	0	0	0	0	0	0	0	0
0	3.28	4.32	3.01	3.71	4.47	2.61	0	1	1.06	2.66	41.75	5.82	0	0	0	0	0	0	1	0	0	0	0	1	0	0	0	0	0	0	0	0	0	0	0	0	0	0	0	0	0	0	0	0	0	0	0	0	0
0	3.31	4.32	3.01	3.71	4.47	2.61	0	1	1.06	2.66	42	6.07	0	0	0	0	0	0	1	0	0	0	0	1	0	0	0	0	0	0	0	0	0	0	0	0	0	0	0	0	0	0	0	0	0	0	0	0	0
0	3.44	4.36	3.01	3.71	4.47	2.87	0	1	1.36	2.65	42.25	6.32	0	0	0	0	0	0	1	0	0	0	0	1	0	0	0	0	0	0	0	0	0	0	0	0	0	0	0	0	0	0	0	0	0	0	0	0	0
0	3.47	4.36	3.01	3.71	4.47	2.87	0	1	1.36	2.65	42.5	6.57	0	0	0	0	0	0	1	0	0	0	0	1	0	0	0	0	0	0	0	0	0	0	0	0	0	0	0	0	0	0	0	0	0	0	0	0	0
0	3.60	4.34	3.01	3.71	4.47	2.87	1	1	1.36	2.65	42.75	6.82	0	0	0	0	0	0	1	0	0	0	0	1	0	0	0	0	0	0	0	0	0	0	0	0	0	0	0	0	0	0	0	0	0	0	0	0	0
0	3.54	4.34	3.01	3.71	4.47	2.87	0	1	1.36	2.65	43	7.07	0	0	0	0	0	0	1	0	0	0	0	1	0	0	0	0	0	0	0	0	0	0	0	0	0	0	0	0	0	0	0	0	0	0	0	0	0
0	3.60	4.33	3.01	3.71	4.5	3.09	0	1	1.54	2.65	43.25	7.32	0	0	0	0	0	0	1	0	0	0	0	1	0	0	0	0	0	0	0	0	0	0	0	0	0	0	0	0	0	0	0	0	0	0	0	0	0
0	3.61	4.33	3.01	3.71	4.5	3.09	0	1	1.54	2.65	43.5	7.57	0	0	0	0	0	0	1	0	0	0	0	1	0	0	0	0	0	0	0	0	0	0	0	0	0	0	0	0	0	0	0	0	0	0	0	0	0
0	3.67	4.31	3.01	3.71	4.5	3.09	0	1	1.54	2.66	43.75	7.82	0	0	0	0	0	0	1	0	0	0	0	1	0	0	0	0	0	0	0	0	0	0	0	0	0	0	0	0	0	0	0	0	0	0	0	0	0
0	3.64	4.31	3.01	3.71	4.5	3.09	0	1	1.54	2.65	44	8.07	0	0	0	0	0	0	1	0	0	0	0	1	0	0	0	0	0	0	0	0	0	0	0	0	0	0	0	0	0	0	0	0	0	0	0	0	0
0	3.64	4.35	3.01	3.71	4.51	3.08	0	1	1.6	2.65	44.25	8.32	0	0	0	0	0	0	1	0	0	0	0	1	0	0	0	0	0	0	0	0	0	0	0	0	0	0	0	0	0	0	0	0	0	0	0	0	0
0	3.64	4.35	3.01	3.71	4.51	3.08	0	1	1.6	2.65	44.5	8.57	0	0	0	0	0	0	1	0	0	0	0	1	0	0	0	0	0	0	0	0	0	0	0	0	0	0	0	0	0	0	0	0	0	0	0	0	0
0	3.68	4.36	3.01	3.71	4.51	3.08	0	1	1.6	2.66	44.75	8.82	0	0	0	0	0	0	1	0	0	0	0	1	0	0	0	0	0	0	0	0	0	0	0	0	0	0	0	0	0	0	0	0	0	0	0	0	0
0	3.65	4.36	3.01	3.71	4.51	3.08	0	1	1.6	2.65	45	9.07	0	0	0	0	0	0	1	0	0	0	0	1	0	0	0	0	0	0	0	0	0	0	0	0	0	0	0	0	0	0	0	0	0	0	0	0	0
0	3.65	4.35	3.01	3.71	4.51	3.04	0	1	1.54	2.65	45.25	9.32	0	0	0	0	0	0	1	0	0	0	0	1	0	0	0	0	0	0	0	0	0	0	0	0	0	0	0	0	0	0	0	0	0	0	0	0	0
0	3.63	4.35	3.01	3.71	4.51	3.04	0	1	1.54	2.65	45.5	9.57	0	0	0	0	0	0	1	0	0	0	0	1	0	0	0	0	0	0	0	0	0	0	0	0	0	0	0	0	0	0	0	0	0	0	0	0	0
0	3.59	4.39	3.01	3.71	4.51	3.04	0	1	1.54	2.66	45.75	9.82	0	0	0	0	0	0	1	0	0	0	0	1	0	0	0	0	0	0	0	0	0	0	0	0	0	0	0	0	0	0	0	0	0	0	0	0	0
0	3.55	4.39	3.01	3.71	4.51	3.04	0	1	1.54	2.66	46	10.07	0	0	0	0	0	0	1	0	0	0	0	1	0	0	0	0	0	0	0	0	0	0	0	0	0	0	0	0	0	0	0	0	0	0	0	0	0
0	3.56	4.37	3.01	3.71	4.47	2.76	0	1	1.4	2.66	46.25	10.32	0	0	0	0	0	0	1	0	0	0	0	1	0	0	0	0	0	0	0	0	0	0	0	0	0	0	0	0	0	0	0	0	0	0	0	0	0
0	0.00	4.37	3.01	3.71	4.47	2.76	0	0	1.4	2.66	46.5	10.57	0	0	0	0	0	0	1	0	0	0	0	1	0	0	0	0	0	0	0	0	0	0	0	0	0	0	0	0	0	0	0	0	0	0	0	0	0
0	0.00	4.08	3.08	3.9	4.44	2.74	0	0	0	2.6	2.92	3.08	0	0	0	0	0	0	0	1	0	0	0	1	0	0	0	0	0	0	0	0	0	0	0	0	0	0	0	0	0	0	0	0	0	0	0	0	0
0	0.00	4.09	3.29	3.9	4.44	2.74	0	0	0	2.56	3.17	3.33	0	0	0	0	0	0	0	1	0	0	0	1	0	0	0	0	0	0	0	0	0	0	0	0	0	0	0	0	0	0	0	0	0	0	0	0	0
0	0.00	4.09	3.29	3.9	4.44	2.74	0	0	0	2.56	3.42	3.58	0	0	0	0	0	0	0	1	0	0	0	1	0	0	0	0	0	0	0	0	0	0	0	0	0	0	0	0	0	0	0	0	0	0	0	0	0
0	0.00	4.07	3.29	3.9	4.32	2.88	0	0	0	2.53	3.67	3.83	0	0	0	0	0	0	0	1	0	0	0	1	0	0	0	0	0	0	0	0	0	0	0	0	0	0	0	0	0	0	0	0	0	0	0	0	0
0	0.00	4.07	3.29	3.93	4.32	2.88	0	0	0	2.53	3.92	4.08	0	0	0	0	0	0	0	1	0	0	0	1	0	0	0	0	0	0	0	0	0	0	0	0	0	0	0	0	0	0	0	0	0	0	0	0	0
0	0.00	4.08	3.3	3.93	4.32	2.88	0	0	0	2.58	4.17	4.33	0	0	0	0	0	0	0	1	0	0	0	1	0	0	0	0	0	0	0	0	0	0	0	0	0	0	0	0	0	0	0	0	0	0	0	0	0
0	0.00	4.08	3.3	3.93	4.32	2.88	0	0	0	2.61	4.42	4.58	0	0	0	0	0	0	0	1	0	0	0	1	0	0	0	0	0	0	0	0	0	0	0	0	0	0	0	0	0	0	0	0	0	0	0	0	0
0	0.00	4.19	3.3	3.93	4.36	3.13	0	0	0	2.56	4.67	4.83	0	0	0	0	0	0	0	1	0	0	0	1	0	0	0	0	0	0	0	0	0	0	0	0	0	0	0	0	0	0	0	0	0	0	0	0	0
0	0.00	4.19	3.3	3.95	4.36	3.13	0	0	0	2.56	4.92	5.08	0	0	0	0	0	0	0	1	0	0	0	1	0	0	0	0	0	0	0	0	0	0	0	0	0	0	0	0	0	0	0	0	0	0	0	0	0
0	0.00	4.14	3.3	3.95	4.36	3.13	0	0	0	2.56	5.17	5.33	0	0	0	0	0	0	0	1	0	0	0	1	0	0	0	0	0	0	0	0	0	0	0	0	0	0	0	0	0	0	0	0	0	0	0	0	0
0	0.00	4.14	3.3	3.95	4.36	3.13	0	0	0	2.59	5.42	5.58	0	0	0	0	0	0	0	1	0	0	0	1	0	0	0	0	0	0	0	0	0	0	0	0	0	0	0	0	0	0	0	0	0	0	0	0	0
0	0.00	4.18	3.3	4.13	4.34	3.19	0	0	0	2.62	5.67	5.83	0	0	0	0	0	0	0	1	0	0	0	1	0	0	0	0	0	0	0	0	0	0	0	0	0	0	0	0	0	0	0	0	0	0	0	0	0
0	0.00	4.18	3.3	4.13	4.34	3.19	0	0	0	2.62	5.92	6.08	0	0	0	0	0	0	0	1	0	0	0	1	0	0	0	0	0	0	0	0	0	0	0	0	0	0	0	0	0	0	0	0	0	0	0	0	0
0	0.00	4.21	3.3	4.13	4.34	3.19	0	0	0	2.62	6.17	6.33	0	0	0	0	0	0	0	1	0	0	0	1	0	0	0	0	0	0	0	0	0	0	0	0	0	0	0	0	0	0	0	0	0	0	0	0	0
0	0.00	4.21	3.3	4.13	4.34	3.19	0	0	0	2.62	6.42	6.58	0	0	0	0	0	0	0	1	0	0	0	1	0	0	0	0	0	0	0	0	0	0	0	0	0	0	0	0	0	0	0	0	0	0	0	0	0
0	0.00	4.27	3.3	4.13	4.41	3.18	0	0	0	2.71	6.67	6.83	0	0	0	0	0	0	0	1	0	0	0	1	0	0	0	0	0	0	0	0	0	0	0	0	0	0	0	0	0	0	0	0	0	0	0	0	0
0	0.00	4.27	3.3	4.13	4.41	3.18	0	0	0	2.71	6.92	7.08	0	0	0	0	0	0	0	1	0	0	0	1	0	0	0	0	0	0	0	0	0	0	0	0	0	0	0	0	0	0	0	0	0	0	0	0	0
0	0.00	4.44	3.3	4.13	4.41	3.18	0	0	0	2.73	7.17	7.33	0	0	0	0	0	0	0	1	0	0	0	1	0	0	0	0	0	0	0	0	0	0	0	0	0	0	0	0	0	0	0	0	0	0	0	0	0
0	4.57	4.44	3.3	4.13	4.41	3.18	1	1	0	2.73	7.42	7.58	0	0	0	0	0	0	0	1	0	0	0	1	0	0	0	0	0	0	0	0	0	0	0	0	0	0	0	0	0	0	0	0	0	0	0	0	0
0	4.56	4.49	3.31	4.43	4.72	3.81	1	1	0	2.67	7.67	7.83	0	0	0	0	0	0	0	1	0	0	0	1	0	0	0	0	0	0	0	0	0	0	0	0	0	0	0	0	0	0	0	0	0	0	0	0	0
0	4.53	4.49	3.31	4.44	4.72	3.81	1	1	0	2.67	7.92	8.08	0	0	0	0	0	0	0	1	0	0	0	1	0	0	0	0	0	0	0	0	0	0	0	0	0	0	0	0	0	0	0	0	0	0	0	0	0
0	4.62	4.56	3.31	4.44	4.72	3.81	1	1	0	2.67	8.17	8.33	0	0	0	0	0	0	0	1	0	0	0	1	0	0	0	0	0	0	0	0	0	0	0	0	0	0	0	0	0	0	0	0	0	0	0	0	0
0	4.51	4.56	3.31	4.44	4.72	3.81	1	1	0	2.67	8.42	8.58	0	0	0	0	0	0	0	1	0	0	0	1	0	0	0	0	0	0	0	0	0	0	0	0	0	0	0	0	0	0	0	0	0	0	0	0	0
0	4.44	4.65	3.31	4.44	4.77	3.96	1	1	0	2.7	8.67	8.83	0	0	1	0	0	0	0	1	0	0	0	1	0	0	0	0	0	0	0	0	0	0	0	0	0	0	0	0	0	0	0	0	0	0	0	0	0
0	4.46	4.65	3.31	4.44	4.77	3.96	1	1	0	2.7	8.92	9.08	0	0	0	0	0	0	0	1	0	0	0	1	0	0	0	0	0	0	0	0	0	0	0	0	0	0	0	0	0	0	0	0	0	0	0	0	0
0	4.38	4.66	3.31	4.44	4.77	3.96	1	1	0	2.66	9.17	9.33	0	0	0	0	0	0	0	1	0	0	0	1	0	0	0	0	0	0	0	0	0	0	0	0	0	0	0	0	0	0	0	0	0	0	0	0	0
0	4.23	4.66	3.31	4.44	4.77	3.96	1	1	0	2.66	9.42	9.58	0	0	0	0	0	0	0	1	0	0	0	1	0	0	0	0	0	0	0	0	0	0	0	0	0	0	0	0	0	0	0	0	0	0	0	0	0
0	4.30	4.7	3.31	4.44	4.67	3.77	1	1	0	2.6	9.67	9.83	0	0	0	0	0	0	0	1	0	0	0	1	0	0	0	0	0	0	0	0	0	0	0	0	0	0	0	0	0	0	0	0	0	0	0	0	0
0	4.28	4.7	3.31	4.44	4.67	3.77	1	1	0	2.6	9.92	10.08	0	0	1	0	0	0	0	1	0	0	0	1	0	0	0	0	0	0	0	0	0	0	0	0	0	0	0	0	0	0	0	0	0	0	0	0	0
0	4.23	4.71	3.31	4.44	4.67	3.77	1	1	0	2.6	10.17	10.33	0	0	0	0	0	0	0	1	0	0	0	1	0	0	0	0	0	0	0	0	0	0	0	0	0	0	0	0	0	0	0	0	0	0	0	0	0
0	4.29	4.71	3.31	4.44	4.67	3.77	1	1	0	2.6	10.42	10.58	0	0	0	0	0	0	0	1	0	0	0	1	0	0	0	0	0	0	0	0	0	0	0	0	0	0	0	0	0	0	0	0	0	0	0	0	0
0	4.36	4.76	3.31	4.44	4.57	3.7	1	1	0	2.59	10.67	10.83	0	0	0	0	0	0	0	1	0	0	0	1	0	0	0	0	0	0	0	0	0	0	0	0	0	0	0	0	0	0	0	0	0	0	0	0	0
0	4.35	4.76	3.31	4.44	4.57	3.7	1	1	0	2.59	10.92	11.08	0	0	0	0	0	0	0	1	0	0	0	1	0	0	0	0	0	0	0	0	0	0	0	0	0	0	0	0	0	0	0	0	0	0	0	0	0
0	4.35	4.79	3.31	4.44	4.57	3.7	1	1	0	2.6	11.17	11.33	0	0	0	0	0	0	0	1	0	0	0	1	0	0	0	0	0	0	0	0	0	0	0	0	0	0	0	0	0	0	0	0	0	0	0	0	0
0	4.33	4.79	3.31	4.44	4.57	3.7	1	1	0	2.6	11.42	11.58	0	0	0	0	0	0	0	1	0	0	0	1	0	0	0	0	0	0	0	0	0	0	0	0	0	0	0	0	0	0	0	0	0	0	0	0	0
0	4.31	4.81	3.31	4.44	4.52	3.43	1	1	0	2.61	11.67	11.83	0	0	0	0	0	0	0	1	0	0	0	1	0	0	0	0	0	0	0	0	0	0	0	0	0	0	0	0	0	0	0	0	0	0	0	0	0
0	4.25	4.81	3.31	4.44	4.52	3.43	1	1	0	2.61	11.92	12.08	0	0	0	0	0	0	0	1	0	0	0	1	0	0	0	0	0	0	0	0	0	0	0	0	0	0	0	0	0	0	0	0	0	0	0	0	0
0	4.30	4.84	3.31	4.44	4.52	3.43	1	1	0	2.57	12.17	12.33	0	0	0	0	0	0	0	1	0	0	0	1	0	0	0	0	0	0	0	0	0	0	0	0	0	0	0	0	0	0	0	0	0	0	0	0	0
0	4.32	4.84	3.31	4.44	4.52	3.43	1	1	0	2.57	12.42	12.58	0	0	0	0	0	0	0	1	0	0	0	1	0	0	0	0	0	0	0	0	0	0	0	0	0	0	0	0	0	0	0	0	0	0	0	0	0
0	4.53	4.87	3.31	4.44	4.72	3.7	1	1	0	2.57	12.67	12.83	0	0	0	0	0	0	0	1	0	0	0	1	0	0	0	0	0	0	0	0	0	0	0	0	0	0	0	0	0	0	0	0	0	0	0	0	0
0	4.48	4.87	3.31	4.44	4.72	3.7	1	1	0	2.57	12.92	13.08	0	0	0	0	0	0	0	1	0	0	0	1	0	0	0	0	0	0	0	0	0	0	0	0	0	0	0	0	0	0	0	0	0	0	0	0	0
0	4.47	4.88	3.31	4.44	4.72	3.7	1	1	0	2.55	13.17	13.33	0	0	1	0	0	0	0	1	0	0	0	1	0	0	0	0	0	0	0	0	0	0	0	0	0	0	0	0	0	0	0	0	0	0	0	0	0
0	4.56	4.88	3.31	4.44	4.72	3.7	1	1	0	2.55	13.42	13.58	0	0	0	0	0	0	0	1	0	0	0	1	0	0	0	0	0	0	0	0	0	0	0	0	0	0	0	0	0	0	0	0	0	0	0	0	0
0	4.70	4.91	3.31	4.44	4.81	3.77	1	1	0	2.57	13.67	13.83	0	0	0	0	0	0	0	1	0	0	0	1	0	0	0	0	0	0	0	0	0	0	0	0	0	0	0	0	0	0	0	0	0	0	0	0	0
0	4.70	4.91	3.31	4.44	4.81	3.77	1	1	0	2.57	13.92	14.08	0	0	1	0	0	0	0	1	0	0	0	1	0	0	0	0	0	0	0	0	0	0	0	0	0	0	0	0	0	0	0	0	0	0	0	0	0
0	4.89	4.89	3.31	4.55	4.81	3.77	1	1	0	2.55	14.17	14.33	0	0	0	0	0	0	0	1	0	0	0	1	0	0	0	0	0	0	0	0	0	0	0	0	0	0	0	0	0	0	0	0	0	0	0	0	0
0	5.01	4.89	3.31	4.55	4.81	3.77	1	1	0	2.55	14.42	14.58	0	0	0	0	0	0	0	1	0	0	0	1	0	0	0	0	0	0	0	0	0	0	0	0	0	0	0	0	0	0	0	0	0	0	0	0	0
0	5.23	4.92	3.31	4.55	4.79	3.86	1	1	0	2.56	14.67	14.83	0	0	0	0	0	0	0	1	0	0	0	1	0	0	0	0	0	0	0	0	0	0	0	0	0	0	0	0	0	0	0	0	0	0	0	0	0
0	5.20	4.92	3.31	4.55	4.79	3.86	1	1	0	2.56	14.92	15.08	0	0	0	0	0	0	0	1	0	0	0	1	0	0	0	0	0	0	0	0	0	0	0	0	0	0	0	0	0	0	0	0	0	0	0	0	0
0	5.26	4.91	3.31	4.66	4.79	3.86	1	1	0	2.57	15.17	15.33	0	0	0	0	0	0	0	1	0	0	0	1	0	0	0	0	0	0	0	0	0	0	0	0	0	0	0	0	0	0	0	0	0	0	0	0	0
0	5.36	4.91	3.31	4.66	4.79	3.86	1	1	0	2.57	15.42	15.58	0	0	0	0	0	0	0	1	0	0	0	1	0	0	0	0	0	0	0	0	0	0	0	0	0	0	0	0	0	0	0	0	0	0	0	0	0
0	5.42	4.99	3.31	4.66	4.83	4.01	1	1	0	2.54	15.67	15.83	0	0	0	0	0	0	0	1	0	0	0	1	0	0	0	0	0	0	0	0	0	0	0	0	0	0	0	0	0	0	0	0	0	0	0	0	0
0	5.35	4.99	3.31	4.66	4.83	4.01	1	1	0	2.54	15.92	16.08	0	0	0	0	0	0	0	1	0	0	0	1	0	0	0	0	0	0	0	0	0	0	0	0	0	0	0	0	0	0	0	0	0	0	0	0	0
0	5.23	4.99	3.31	4.66	4.83	4.01	1	1	0	2.58	16.17	16.33	0	0	0	0	0	0	1	0	0	0	0	1	0	0	0	0	0	0	0	0	0	0	0	0	0	0	0	0	0	0	0	0	0	0	0	0	0
0	5.28	4.99	3.31	4.66	4.83	4.01	1	1	0	2.58	16.42	16.58	0	0	0	0	0	0	1	0	0	0	0	1	0	0	0	0	0	0	0	0	0	0	0	0	0	0	0	0	0	0	0	0	0	0	0	0	0
0	5.31	5.01	3.31	4.66	4.83	3.89	1	1	0	2.56	16.67	16.83	0	0	0	0	0	0	1	0	0	0	0	1	0	0	0	0	0	0	0	0	0	0	0	0	0	0	0	0	0	0	0	0	0	0	0	0	0
0	5.17	5.01	3.31	4.66	4.83	3.89	1	1	0	2.56	16.92	17.08	0	0	0	0	0	0	1	0	0	0	0	1	0	0	0	0	0	0	0	0	0	0	0	0	0	0	0	0	0	0	0	0	0	0	0	0	0
0	5.06	5.02	3.31	4.66	4.83	3.89	1	1	0	2.57	17.17	17.33	0	0	0	0	0	0	1	0	0	0	0	1	0	0	0	0	0	0	0	0	0	0	0	0	0	0	0	0	0	0	0	0	0	0	0	0	0
0	5.17	5.02	3.31	4.66	4.83	3.89	1	1	0	2.6	17.42	17.58	0	0	0	0	0	0	1	0	0	0	0	1	0	0	0	0	0	0	0	0	0	0	0	0	0	0	0	0	0	0	0	0	0	0	0	0	0
0	5.15	5.09	3.31	4.66	4.64	3.93	1	1	0	2.57	17.67	17.83	0	0	0	0	0	0	1	0	0	0	0	1	0	0	0	0	0	0	0	0	0	0	0	0	0	0	0	0	0	0	0	0	0	0	0	0	0
0	5.12	5.09	3.31	4.66	4.64	3.93	1	1	0	2.57	17.92	18.08	0	0	0	0	0	0	1	0	0	0	0	1	0	0	0	0	0	0	0	0	0	0	0	0	0	0	0	0	0	0	0	0	0	0	0	0	0
0	0.00	3.44	2.52	0.85	3.67	0	0	0	0	2.36	8.33	5.11	0	0	0	0	0	0	1	0	0	0	0	1	0	0	0	0	0	0	0	0	0	0	0	0	0	0	0	0	0	0	0	0	0	0	0	0	0
0	0.00	3.37	2.52	0.85	3.67	0	0	0	0	2.36	8.58	5.35	0	0	0	0	0	0	1	0	0	0	0	1	0	0	0	0	0	0	0	0	0	0	0	0	0	0	0	0	0	0	0	0	0	0	0	0	0
0	0.00	3.37	2.52	0.85	3.67	0	0	0	0	2.36	8.83	5.6	0	0	0	0	0	0	1	0	0	0	0	1	0	0	0	0	0	0	0	0	0	0	0	0	0	0	0	0	0	0	0	0	0	0	0	0	0
0	0.00	3.38	2.52	0.85	3.67	1.77	0	0	0	2.38	9.08	5.86	0	0	0	0	0	0	1	0	0	0	0	1	0	0	0	0	0	0	0	0	0	0	0	0	0	0	0	0	0	0	0	0	0	0	0	0	0
0	0.00	3.38	2.52	0.85	3.67	1.77	0	0	0	2.38	9.33	6.11	0	0	0	0	0	0	1	0	0	0	0	1	0	0	0	0	0	0	0	0	0	0	0	0	0	0	0	0	0	0	0	0	0	0	0	0	0
0	0.00	3.37	2.52	0.85	3.67	1.77	0	0	0	2.42	9.58	6.35	0	0	0	0	0	0	1	0	0	0	0	1	0	0	0	0	0	0	0	0	0	0	0	0	0	0	0	0	0	0	0	0	0	0	0	0	0
0	0.00	3.37	2.52	0.85	3.67	1.77	0	0	0	2.44	9.83	6.6	0	0	0	0	0	0	1	0	0	0	0	1	0	0	0	0	0	0	0	0	0	0	0	0	0	0	0	0	0	0	0	0	0	0	0	0	0
0	0.00	3.44	2.52	0.85	3.74	1.85	0	0	0	2.43	10.08	6.86	0	0	0	0	0	0	0	1	0	0	0	1	0	0	0	0	0	0	0	0	0	0	0	0	0	0	0	0	0	0	0	0	0	0	0	0	0
0	0.00	3.48	2.52	0.85	3.34	1.79	0	0	0	2.42	10.33	7.11	0	0	0	0	0	0	0	1	0	0	0	1	0	0	0	0	0	0	0	0	0	0	0	0	0	0	0	0	0	0	0	0	0	0	0	0	0
0	0.00	3.48	2.52	0.85	3.34	1.79	0	0	0	2.42	10.58	7.35	0	0	0	0	0	0	0	1	0	0	0	1	0	0	0	0	0	0	0	0	0	0	0	0	0	0	0	0	0	0	0	0	0	0	0	0	0
0	0.00	3.49	2.52	1.18	3.34	1.79	0	0	0	2.45	10.83	7.6	0	0	0	0	0	0	0	1	0	0	0	1	0	0	0	0	0	0	0	0	0	0	0	0	0	0	0	0	0	0	0	0	0	0	0	0	0
0	0.00	3.49	2.52	1.18	3.34	1.79	0	0	0	2.45	11.08	7.86	0	0	0	0	0	0	0	1	0	0	0	1	0	0	0	0	0	0	0	0	0	0	0	0	0	0	0	0	0	0	0	0	0	0	0	0	0
0	0.00	3.6	2.52	1.18	3.88	2.38	0	0	0	2.45	11.33	8.11	0	0	0	0	0	0	0	1	0	0	0	1	0	0	0	0	0	0	0	0	0	0	0	0	0	0	0	0	0	0	0	0	0	0	0	0	0
0	0.00	3.6	2.52	1.2	3.88	2.38	0	0	0	2.49	11.58	8.35	0	0	0	0	0	0	0	1	0	0	0	1	0	0	0	0	0	0	0	0	0	0	0	0	0	0	0	0	0	0	0	0	0	0	0	0	0
0	0.00	3.61	2.52	1.2	3.88	2.38	0	0	0	2.48	11.83	8.6	0	0	0	0	0	0	0	1	0	0	0	1	0	0	0	0	0	0	0	0	0	0	0	0	0	0	0	0	0	0	0	0	0	0	0	0	0
0	0.00	3.61	2.52	1.2	3.88	2.38	0	0	0	2.49	12.08	8.86	0	0	0	0	0	0	0	1	0	0	0	1	0	0	0	0	0	0	0	0	0	0	0	0	0	0	0	0	0	0	0	0	0	0	0	0	0
0	0.00	3.64	2.52	1.51	3.95	2.51	0	0	0	2.49	12.33	9.11	0	0	0	0	0	0	0	1	0	0	0	1	0	0	0	0	0	0	0	0	0	0	0	0	0	0	0	0	0	0	0	0	0	0	0	0	0
0	0.00	3.64	2.52	1.51	3.95	2.51	0	0	0	2.5	12.58	9.35	0	0	0	0	0	0	0	1	0	0	0	1	0	0	0	0	0	0	0	0	0	0	0	0	0	0	0	0	0	0	0	0	0	0	0	0	0
0	3.42	3.63	2.52	3.51	3.95	2.51	1	1	0	2.51	12.83	9.6	0	0	0	0	0	0	0	1	0	0	0	1	0	0	0	0	0	0	0	0	0	0	0	0	0	0	0	0	0	0	0	0	0	0	0	0	0
0	3.40	3.63	2.52	3.51	3.95	2.51	1	1	0	2.52	13.08	9.86	0	0	0	0	0	0	0	1	0	0	0	1	0	0	0	0	0	0	0	0	0	0	0	0	0	0	0	0	0	0	0	0	0	0	0	0	0
0	3.33	3.7	2.52	3.51	3.99	2.51	1	1	0	2.51	13.33	10.11	0	0	0	0	0	0	0	1	0	0	0	1	0	0	0	0	0	0	0	0	0	0	0	0	0	0	0	0	0	0	0	0	0	0	0	0	0
0	3.32	3.7	2.52	3.51	3.99	2.51	1	1	0	2.51	13.58	10.35	0	0	0	0	0	0	0	1	0	0	0	1	0	0	0	0	0	0	0	0	0	0	0	0	0	0	0	0	0	0	0	0	0	0	0	0	0
0	3.31	3.68	2.52	3.51	3.99	2.51	1	1	0	2.56	13.83	10.6	0	0	0	0	0	0	0	1	0	0	0	1	0	0	0	0	0	0	0	0	0	0	0	0	0	0	0	0	0	0	0	0	0	0	0	0	0
0	3.29	3.68	2.52	3.51	3.99	2.51	1	1	0	2.56	14.08	10.86	0	0	0	0	0	0	0	1	0	0	0	1	0	0	0	0	0	0	0	0	0	0	0	0	0	0	0	0	0	0	0	0	0	0	0	0	0
0	3.27	3.72	2.52	3.51	3.97	2.21	1	1	0	2.55	14.33	11.11	0	0	0	0	0	0	0	1	0	0	0	1	0	0	0	0	0	0	0	0	0	0	0	0	0	0	0	0	0	0	0	0	0	0	0	0	0
0	3.26	3.72	2.52	3.51	3.97	2.21	1	1	0	2.55	14.58	11.35	0	0	0	0	0	0	0	1	0	0	0	1	0	0	0	0	0	0	0	0	0	0	0	0	0	0	0	0	0	0	0	0	0	0	0	0	0
0	3.18	3.73	2.53	3.51	3.97	2.21	1	1	0	2.57	14.83	11.6	0	0	0	0	0	0	0	1	0	0	0	1	0	0	0	0	0	0	0	0	0	0	0	0	0	0	0	0	0	0	0	0	0	0	0	0	0
0	3.23	3.73	2.53	3.51	3.97	2.21	1	1	0	2.57	15.08	11.86	0	0	0	0	0	0	0	1	0	0	0	1	0	0	0	0	0	0	0	0	0	0	0	0	0	0	0	0	0	0	0	0	0	0	0	0	0
0	3.16	3.74	2.53	3.51	3.98	1.34	1	1	0	2.57	15.33	12.11	0	0	0	0	0	0	0	1	0	0	0	1	0	0	0	0	0	0	0	0	0	0	0	0	0	0	0	0	0	0	0	0	0	0	0	0	0
0	3.11	3.74	2.53	3.51	3.98	1.34	1	1	0	2.55	15.58	12.35	0	0	0	0	0	0	0	1	0	0	0	1	0	0	0	0	0	0	0	0	0	0	0	0	0	0	0	0	0	0	0	0	0	0	0	0	0
0	3.25	3.73	2.53	3.51	3.98	1.34	1	1	0	2.56	15.83	12.6	0	0	0	0	0	0	0	1	0	0	0	1	0	0	0	0	0	0	0	0	0	0	0	0	0	0	0	0	0	0	0	0	0	0	0	0	0
0	3.32	3.73	2.53	3.61	3.98	1.34	1	1	0	2.56	16.08	12.86	0	0	0	0	0	0	0	1	0	0	0	1	0	0	0	0	0	0	0	0	0	0	0	0	0	0	0	0	0	0	0	0	0	0	0	0	0
0	3.28	3.74	2.68	3.61	4	1.95	1	1	0	2.56	16.33	13.11	0	0	0	0	0	0	0	1	0	0	0	1	0	0	0	0	0	0	0	0	0	0	0	0	0	0	0	0	0	0	0	0	0	0	0	0	0
0	3.29	3.74	2.68	3.61	4	1.95	1	1	0	2.56	16.58	13.35	0	0	0	0	0	0	0	1	0	0	0	1	0	0	0	0	0	0	0	0	0	0	0	0	0	0	0	0	0	0	0	0	0	0	0	0	0
0	3.31	3.72	2.68	3.61	4	1.95	1	1	0	2.56	16.83	13.6	0	0	0	0	0	0	0	1	0	0	0	1	0	0	0	0	0	0	0	0	0	0	0	0	0	0	0	0	0	0	0	0	0	0	0	0	0
0	3.34	3.72	2.68	3.61	4	1.95	1	1	0	2.61	17.08	13.86	0	0	0	0	0	0	0	1	0	0	0	1	0	0	0	0	0	0	0	0	0	0	0	0	0	0	0	0	0	0	0	0	0	0	0	0	0
0	3.30	3.75	2.68	3.61	4.03	2.21	1	1	0	2.58	17.33	14.11	0	0	0	0	0	0	0	1	0	0	0	1	0	0	0	0	0	0	0	0	0	0	0	0	0	0	0	0	0	0	0	0	0	0	0	0	0
0	3.38	3.75	2.68	3.61	4.03	2.21	1	1	0	2.58	17.58	14.35	0	0	0	0	0	0	0	1	0	0	0	1	0	0	0	0	0	0	0	0	0	0	0	0	0	0	0	0	0	0	0	0	0	0	0	0	0
0	0.00	3.79	2.68	3.61	4.03	2.21	0	0	0	2.6	17.83	14.6	0	0	0	0	0	0	0	1	0	0	0	1	0	0	0	0	0	0	0	0	0	0	0	0	0	0	0	0	0	0	0	0	0	0	0	0	0
0	0.00	4.03	2.59	1.65	4.28	2.84	0	0	3.18	2.64	20.33	1.38	0	0	0	0	0	0	1	0	0	0	0	1	0	0	0	0	0	0	0	0	0	0	0	0	0	0	0	0	0	0	0	0	0	0	0	0	0
0	0.00	4.03	2.59	1.65	4.28	2.84	0	0	3.18	2.66	20.58	1.63	0	0	0	0	0	0	1	0	0	0	0	1	0	0	0	0	0	0	0	0	0	0	0	0	0	0	0	0	0	0	0	0	0	0	0	0	0
0	0.00	4.08	2.59	1.65	4.28	2.84	0	0	3.18	2.73	20.83	1.88	0	0	0	0	0	0	1	0	0	0	0	1	0	0	0	0	0	0	0	0	0	0	0	0	0	0	0	0	0	0	0	0	0	0	0	0	0
0	0.00	4.08	2.59	1.65	4.28	2.84	0	0	3.18	2.73	21.08	2.13	0	0	0	0	0	0	1	0	0	0	0	1	0	0	0	0	0	0	0	0	0	0	0	0	0	0	0	0	0	0	0	0	0	0	0	0	0
0	0.00	4.08	2.59	1.65	4.34	3.02	0	0	3.24	2.75	21.33	2.38	0	0	0	0	0	0	1	0	0	0	0	1	0	0	0	0	0	0	0	0	0	0	0	0	0	0	0	0	0	0	0	0	0	0	0	0	0
0	0.00	4.08	2.59	1.65	4.34	3.02	0	0	3.24	2.75	21.58	2.63	0	0	0	0	0	0	1	0	0	0	0	1	0	0	0	0	0	0	0	0	0	0	0	0	0	0	0	0	0	0	0	0	0	0	0	0	0
0	0.00	4.14	2.59	1.65	4.34	3.02	0	0	3.24	2.8	21.83	2.88	0	0	0	0	0	0	1	0	0	0	0	1	0	0	0	0	0	0	0	0	0	0	0	0	0	0	0	0	0	0	0	0	0	0	0	0	0
0	0.00	4.14	2.59	1.65	4.34	3.02	0	0	3.24	2.83	22.08	3.13	0	0	0	0	0	0	1	0	0	0	0	1	0	0	0	0	0	0	0	0	0	0	0	0	0	0	0	0	0	0	0	0	0	0	0	0	0
0	0.00	4.2	2.59	1.65	4.48	3.37	0	0	3.4	2.85	22.33	3.38	0	0	0	0	0	0	1	0	0	0	0	1	0	0	0	0	0	0	0	0	0	0	0	0	0	0	0	0	0	0	0	0	0	0	0	0	0
0	0.00	4.2	2.59	1.65	4.48	3.37	0	0	0	2.89	22.58	3.63	0	0	0	0	0	0	1	0	0	0	0	1	0	0	0	0	0	0	0	0	0	0	0	0	0	0	0	0	0	0	0	0	0	0	0	0	0
0	0.00	4.25	2.59	4.13	4.48	3.37	0	0	0	2.93	22.83	3.88	0	0	0	0	0	0	1	0	0	0	0	1	0	0	0	0	0	0	0	0	0	0	0	0	0	0	0	0	0	0	0	0	0	0	0	0	0
0	0.00	4.25	2.59	4.13	4.48	3.37	0	0	0	2.93	23.08	4.13	0	0	0	0	0	0	1	0	0	0	0	1	0	0	0	0	0	0	0	0	0	0	0	0	0	0	0	0	0	0	0	0	0	0	0	0	0
0	0.00	4.39	2.59	4.13	4.59	3.59	0	0	0	3.02	23.33	4.38	0	0	0	0	0	0	1	0	0	0	0	1	0	0	0	0	0	0	0	0	0	0	0	0	0	0	0	0	0	0	0	0	0	0	0	0	0
0	0.00	4.39	2.59	4.13	4.59	3.59	0	0	0	3.03	23.58	4.63	0	0	0	0	0	0	1	0	0	0	0	1	0	0	0	0	0	0	0	0	0	0	0	0	0	0	0	0	0	0	0	0	0	0	0	0	0
0	0.00	4.38	2.59	4.13	4.59	3.59	0	0	0	3.05	23.83	4.88	0	0	0	0	0	0	1	0	0	0	0	1	0	0	0	0	0	0	0	0	0	0	0	0	0	0	0	0	0	0	0	0	0	0	0	0	0
0	0.00	4.38	2.59	4.13	4.59	3.59	0	0	0	3.09	24.08	5.13	0	0	0	0	0	0	1	0	0	0	0	1	0	0	0	0	0	0	0	0	0	0	0	0	0	0	0	0	0	0	0	0	0	0	0	0	0
0	0.00	4.41	2.59	4.13	4.72	3.63	0	0	0	3.09	24.33	5.38	0	0	0	0	0	0	1	0	0	0	0	1	0	0	0	0	0	0	0	0	0	0	0	0	0	0	0	0	0	0	0	0	0	0	0	0	0
0	0.00	4.41	2.59	4.13	4.72	3.63	0	0	0	3.11	24.58	5.63	0	0	0	0	0	0	1	0	0	0	0	1	0	0	0	0	0	0	0	0	0	0	0	0	0	0	0	0	0	0	0	0	0	0	0	0	0
0	0.00	4.46	2.59	4.13	4.72	3.63	0	0	0	3.14	24.83	5.88	0	0	0	0	0	0	1	0	0	0	0	1	0	0	0	0	0	0	0	0	0	0	0	0	0	0	0	0	0	0	0	0	0	0	0	0	0
0	0.00	4.46	2.59	4.13	4.72	3.63	0	0	0	3.16	25.08	6.13	0	0	0	0	0	0	1	0	0	0	0	1	0	0	0	0	0	0	0	0	0	0	0	0	0	0	0	0	0	0	0	0	0	0	0	0	0
0	0.00	4.51	2.59	4.13	4.79	3.63	0	0	0	3.17	25.33	6.38	0	0	0	0	0	0	1	0	0	0	0	1	0	0	0	0	0	0	0	0	0	0	0	0	0	0	0	0	0	0	0	0	0	0	0	0	0
0	0.00	4.51	2.59	4.13	4.79	3.63	0	0	0	3.32	25.58	6.63	0	0	0	0	0	0	1	0	0	0	0	1	0	0	0	0	0	0	0	0	0	0	0	0	0	0	0	0	0	0	0	0	0	0	0	0	0
0	0.00	4.61	2.59	4.13	4.79	3.63	0	0	0	3.34	25.83	6.88	0	0	0	0	0	0	1	0	0	0	0	1	0	0	0	0	0	0	0	0	0	0	0	0	0	0	0	0	0	0	0	0	0	0	0	0	0
0	0.00	4.61	2.59	4.13	4.79	3.63	0	0	0	3.33	26.08	7.13	0	0	0	0	0	0	1	0	0	0	0	1	0	0	0	0	0	0	0	0	0	0	0	0	0	0	0	0	0	0	0	0	0	0	0	0	0
0	0.00	4.59	2.59	4.13	4.88	3.62	0	0	0	3.32	26.33	7.38	0	0	0	0	0	0	1	0	0	0	0	1	0	0	0	0	0	0	0	0	0	0	0	0	0	0	0	0	0	0	0	0	0	0	0	0	0
0	0.00	4.59	2.59	4.13	4.88	3.62	0	0	0	3.31	26.58	7.63	0	0	0	0	0	0	1	0	0	0	0	1	0	0	0	0	0	0	0	0	0	0	0	0	0	0	0	0	0	0	0	0	0	0	0	0	0
0	0.00	4.63	2.59	4.13	4.88	3.62	0	0	0	3.33	26.83	7.88	0	0	0	0	0	0	1	0	0	0	0	1	0	0	0	0	0	0	0	0	0	0	0	0	0	0	0	0	0	0	0	0	0	0	0	0	0
0	0.00	4.63	2.59	4.13	4.88	3.62	0	0	0	3.33	27.08	8.13	0	0	0	0	0	0	1	0	0	0	0	1	0	0	0	0	0	0	0	0	0	0	0	0	0	0	0	0	0	0	0	0	0	0	0	0	0
0	0.00	4.64	2.59	4.13	4.9	3.72	0	0	0	3.33	27.33	8.38	0	0	0	0	0	0	1	0	0	0	0	1	0	0	0	0	0	0	0	0	0	0	0	0	0	0	0	0	0	0	0	0	0	0	0	0	0
0	0.00	4.64	2.59	4.13	4.9	3.72	0	0	0	3.37	27.58	8.63	0	0	0	0	0	0	1	0	0	0	0	1	0	0	0	0	0	0	0	0	0	0	0	0	0	0	0	0	0	0	0	0	0	0	0	0	0
0	0.00	4.72	2.59	4.13	4.9	3.72	0	0	0	3.39	27.83	8.88	0	0	0	0	0	0	1	0	0	0	0	1	0	0	0	0	0	0	0	0	0	0	0	0	0	0	0	0	0	0	0	0	0	0	0	0	0
0	0.00	4.72	2.59	4.13	4.9	3.72	0	0	0	3.39	28.08	9.13	0	0	0	0	0	0	1	0	0	0	0	1	0	0	0	0	0	0	0	0	0	0	0	0	0	0	0	0	0	0	0	0	0	0	0	0	0
0	4.47	4.72	2.59	4.13	4.97	3.79	1	1	0	3.39	28.33	9.38	0	0	0	0	0	0	1	0	0	0	0	1	0	0	0	0	0	0	0	0	0	0	0	0	0	0	0	0	0	0	0	0	0	0	0	0	0
0	4.47	4.72	2.59	4.13	4.97	3.79	1	1	0	3.39	28.58	9.63	0	0	0	0	0	0	1	0	0	0	0	1	0	0	0	0	0	0	0	0	0	0	0	0	0	0	0	0	0	0	0	0	0	0	0	0	0
0	4.49	4.78	2.59	4.13	4.97	3.79	1	1	0	3.4	28.83	9.88	0	0	1	0	0	0	1	0	0	0	0	1	0	0	0	0	0	0	0	0	0	0	0	0	0	0	0	0	0	0	0	0	0	0	0	0	0
0	4.53	4.78	2.59	4.13	4.97	3.79	1	1	0	3.41	29.08	10.13	0	0	0	0	0	0	1	0	0	0	0	1	0	0	0	0	0	0	0	0	0	0	0	0	0	0	0	0	0	0	0	0	0	0	0	0	0
0	4.69	4.78	2.59	4.13	5.02	3.8	1	1	0	3.42	29.33	10.38	0	0	0	0	0	0	1	0	0	0	0	1	0	0	0	0	0	0	0	0	0	0	0	0	0	0	0	0	0	0	0	0	0	0	0	0	0
0	4.61	4.78	2.59	4.13	5.02	3.8	1	1	0	3.42	29.58	10.63	0	0	0	0	0	1	0	0	0	0	0	1	0	0	0	0	0	0	0	0	0	0	0	0	0	0	0	0	0	0	0	0	0	0	0	0	0
0	4.61	4.8	2.59	4.13	5.02	3.8	1	1	0	3.48	29.83	10.88	0	0	0	0	0	1	0	0	0	0	0	1	0	0	0	0	0	0	0	0	0	0	0	0	0	0	0	0	0	0	0	0	0	0	0	0	0
0	4.46	4.8	2.59	4.13	5.02	3.8	1	1	0	3.48	30.08	11.13	0	0	0	0	0	1	0	0	0	0	0	1	0	0	0	0	0	0	0	0	0	0	0	0	0	0	0	0	0	0	0	0	0	0	0	0	0
0	4.47	4.81	2.59	4.13	5.04	3.64	1	1	0	3.47	30.33	11.38	0	0	0	0	0	1	0	0	0	0	0	1	0	0	0	0	0	0	0	0	0	0	0	0	0	0	0	0	0	0	0	0	0	0	0	0	0
0	4.46	4.81	2.59	4.13	5.04	3.64	1	1	0	3.49	30.58	11.63	0	0	0	0	0	1	0	0	0	0	0	1	0	0	0	0	0	0	0	0	0	0	0	0	0	0	0	0	0	0	0	0	0	0	0	0	0
0	4.42	4.83	2.59	4.13	5.04	3.64	1	1	0	3.5	30.83	11.88	0	0	0	0	0	1	0	0	0	0	0	1	0	0	0	0	0	0	0	0	0	0	0	0	0	0	0	0	0	0	0	0	0	0	0	0	0
0	4.47	4.83	2.59	4.13	5.04	3.64	1	1	0	3.49	31.08	12.13	0	0	0	0	0	1	0	0	0	0	0	1	0	0	0	0	0	0	0	0	0	0	0	0	0	0	0	0	0	0	0	0	0	0	0	0	0
0	4.30	4.83	2.59	4.13	5.07	3.8	1	1	0	3.49	31.33	12.38	0	0	0	0	0	1	0	0	0	0	0	1	0	0	0	0	0	0	0	0	0	0	0	0	0	0	0	0	0	0	0	0	0	0	0	0	0
0	4.35	4.83	2.59	4.13	5.07	3.8	1	1	0	3.49	31.58	12.63	0	0	0	0	0	1	0	0	0	0	0	1	0	0	0	0	0	0	0	0	0	0	0	0	0	0	0	0	0	0	0	0	0	0	0	0	0
0	4.43	4.88	2.59	4.13	5.07	3.8	1	1	0	3.5	31.83	12.88	0	0	0	0	0	1	0	0	0	0	0	1	0	0	0	0	0	0	0	0	0	0	0	0	0	0	0	0	0	0	0	0	0	0	0	0	0
0	4.47	4.88	2.59	4.13	5.07	3.8	1	1	0	3.5	32.08	13.13	0	0	0	0	0	1	0	0	0	0	0	1	0	0	0	0	0	0	0	0	0	0	0	0	0	0	0	0	0	0	0	0	0	0	0	0	0
0	4.53	4.87	2.59	4.13	5.06	3.82	1	1	0	3.49	32.33	13.38	0	0	0	0	0	1	0	0	0	0	0	1	0	0	0	0	0	0	0	0	0	0	0	0	0	0	0	0	0	0	0	0	0	0	0	0	0
0	4.53	4.87	2.59	4.13	5.06	3.82	1	1	0	3.48	32.58	13.63	0	0	0	0	0	1	0	0	0	0	0	1	0	0	0	0	0	0	0	0	0	0	0	0	0	0	0	0	0	0	0	0	0	0	0	0	0
0	4.50	4.86	2.59	4.13	5.06	3.82	1	1	0	3.49	32.83	13.88	0	0	0	0	0	1	0	0	0	0	0	1	0	0	0	0	0	0	0	0	0	0	0	0	0	0	0	0	0	0	0	0	0	0	0	0	0
0	4.47	4.86	2.59	4.13	5.06	3.82	1	1	0	3.48	33.08	14.13	0	0	0	0	0	1	0	0	0	0	0	1	0	0	0	0	0	0	0	0	0	0	0	0	0	0	0	0	0	0	0	0	0	0	0	0	0
0	4.50	4.91	2.59	4.13	5.09	3.8	1	1	0	3.38	33.33	14.38	0	0	0	0	0	1	0	0	0	0	0	1	0	0	0	0	0	0	0	0	0	0	0	0	0	0	0	0	0	0	0	0	0	0	0	0	0
0	4.73	4.71	3.7	4.46	4.62	3.47	1	1	0	2.93	1.08	1.24	0	0	0	0	0	1	0	0	0	0	0	1	0	0	0	0	0	0	0	0	0	0	0	0	0	0	0	0	0	0	0	0	0	0	0	0	0
0	4.73	4.71	3.7	4.46	4.62	3.47	1	1	0	2.92	1.33	1.49	0	0	0	0	0	1	0	0	0	0	0	1	0	0	0	0	0	0	0	0	0	0	0	0	0	0	0	0	0	0	0	0	0	0	0	0	0
0	4.71	4.75	3.7	4.46	4.63	3.64	1	1	0	2.91	1.58	1.74	0	0	1	0	0	1	0	0	0	0	0	1	0	0	0	0	0	0	0	0	0	0	0	0	0	0	0	0	0	0	0	0	0	0	0	0	0
0	4.65	4.75	3.7	4.46	4.63	3.64	1	1	0	2.92	1.83	1.99	0	0	0	0	0	1	0	0	0	0	0	1	0	0	0	0	0	0	0	0	0	0	0	0	0	0	0	0	0	0	0	0	0	0	0	0	0
0	4.73	4.75	3.7	4.46	4.63	3.64	1	1	0	2.9	2.08	2.24	0	0	0	0	0	1	0	0	0	0	0	1	0	0	0	0	0	0	0	0	0	0	0	0	0	0	0	0	0	0	0	0	0	0	0	0	0
0	4.72	4.75	3.7	4.46	4.63	3.64	1	1	0	2.89	2.33	2.49	0	0	0	0	0	1	0	0	0	0	0	1	0	0	0	0	0	0	0	0	0	0	0	0	0	0	0	0	0	0	0	0	0	0	0	0	0
0	4.72	4.76	3.7	4.46	4.7	3.88	1	1	0	2.9	2.58	2.74	0	0	0	0	0	1	0	0	0	0	0	1	0	0	0	0	0	0	0	0	0	0	0	0	0	0	0	0	0	0	0	0	0	0	0	0	0
0	4.70	4.76	3.7	4.46	4.7	3.88	1	1	0	2.89	2.83	2.99	0	0	0	0	0	1	0	0	0	0	0	1	0	0	0	0	0	0	0	0	0	0	0	0	0	0	0	0	0	0	0	0	0	0	0	0	0
0	4.81	4.79	3.7	4.46	4.7	3.88	1	1	0	2.89	3.08	3.24	0	0	1	0	0	1	0	0	0	0	0	1	0	0	0	0	0	0	0	0	0	0	0	0	0	0	0	0	0	0	0	0	0	0	0	0	0
0	4.75	4.79	3.7	4.46	4.7	3.88	1	1	0	2.89	3.33	3.49	0	0	0	0	0	1	0	0	0	0	0	1	0	0	0	0	0	0	0	0	0	0	0	0	0	0	0	0	0	0	0	0	0	0	0	0	0
0	4.74	4.77	3.7	4.46	4.68	3.88	1	1	0	2.88	3.58	3.74	0	0	0	0	0	1	0	0	0	0	0	1	0	0	0	0	0	0	0	0	0	0	0	0	0	0	0	0	0	0	0	0	0	0	0	0	0
0	4.69	4.77	3.7	4.46	4.68	3.88	1	1	0	2.87	3.83	3.99	0	0	0	0	0	1	0	0	0	0	0	1	0	0	0	0	0	0	0	0	0	0	0	0	0	0	0	0	0	0	0	0	0	0	0	0	0
0	4.78	4.78	3.7	4.46	4.68	3.88	1	1	0	2.87	4.08	4.24	0	0	0	0	0	1	0	0	0	0	0	1	0	0	0	0	0	0	0	0	0	0	0	0	0	0	0	0	0	0	0	0	0	0	0	0	0
0	4.83	4.78	3.7	4.46	4.68	3.88	1	1	0	2.87	4.33	4.49	0	0	0	0	0	1	0	0	0	0	0	1	0	0	0	0	0	0	0	0	0	0	0	0	0	0	0	0	0	0	0	0	0	0	0	0	0
0	4.90	4.81	3.7	4.46	4.65	3.82	1	1	0	2.88	4.58	4.74	0	0	0	0	0	1	0	0	0	0	0	1	0	0	0	0	0	0	0	0	0	0	0	0	0	0	0	0	0	0	0	0	0	0	0	0	0
0	4.97	4.81	3.7	4.46	4.65	3.82	1	1	0	2.88	4.83	4.99	0	0	0	0	0	1	0	0	0	0	0	1	0	0	0	0	0	0	0	0	0	0	0	0	0	0	0	0	0	0	0	0	0	0	0	0	0
0	5.00	4.81	3.7	4.46	4.65	3.82	1	1	0	2.88	5.08	5.24	0	0	0	0	0	1	0	0	0	0	0	1	0	0	0	0	0	0	0	0	0	0	0	0	0	0	0	0	0	0	0	0	0	0	0	0	0
0	5.06	4.81	3.7	4.46	4.65	3.82	1	1	0	2.87	5.33	5.49	0	0	0	0	0	1	0	0	0	0	0	1	0	0	0	0	0	0	0	0	0	0	0	0	0	0	0	0	0	0	0	0	0	0	0	0	0
0	5.11	4.85	3.7	4.46	4.71	3.84	1	1	0	2.88	5.58	5.74	0	0	0	0	0	1	0	0	0	0	0	1	0	0	0	0	0	0	0	0	0	0	0	0	0	0	0	0	0	0	0	0	0	0	0	0	0
0	5.15	4.85	3.7	4.46	4.71	3.84	1	1	0	2.87	5.83	5.99	0	0	0	0	0	1	0	0	0	0	0	1	0	0	0	0	0	0	0	0	0	0	0	0	0	0	0	0	0	0	0	0	0	0	0	0	0
0	5.12	4.84	3.7	4.46	4.71	3.84	1	1	0	2.87	6.08	6.24	0	0	0	0	0	1	0	0	0	0	0	1	0	0	0	0	0	0	0	0	0	0	0	0	0	0	0	0	0	0	0	0	0	0	0	0	0
0	5.13	4.84	3.7	4.46	4.71	3.84	1	1	0	2.86	6.33	6.49	0	0	0	0	0	1	0	0	0	0	0	1	0	0	0	0	0	0	0	0	0	0	0	0	0	0	0	0	0	0	0	0	0	0	0	0	0
0	5.09	4.85	3.7	4.46	4.7	3.88	1	1	0	2.87	6.58	6.74	0	0	0	0	0	1	0	0	0	0	0	1	0	0	0	0	0	0	0	0	0	0	0	0	0	0	0	0	0	0	0	0	0	0	0	0	0
0	5.14	4.85	3.7	4.46	4.7	3.88	1	1	0	2.87	6.83	6.99	0	0	0	0	0	1	0	0	0	0	0	1	0	0	0	0	0	0	0	0	0	0	0	0	0	0	0	0	0	0	0	0	0	0	0	0	0
0	5.19	4.86	3.7	4.46	4.7	3.88	1	1	0	2.87	7.08	7.24	0	0	0	0	0	1	0	0	0	0	0	1	0	0	0	0	0	0	0	0	0	0	0	0	0	0	0	0	0	0	0	0	0	0	0	0	0
0	5.17	4.86	3.7	4.46	4.7	3.88	1	1	0	2.87	7.33	7.49	0	0	0	0	0	1	0	0	0	0	0	1	0	0	0	0	0	0	0	0	0	0	0	0	0	0	0	0	0	0	0	0	0	0	0	0	0
0	5.12	4.88	3.7	4.46	4.72	3.96	1	1	0	2.88	7.58	7.74	0	0	0	0	0	1	0	0	0	0	0	1	0	0	0	0	0	0	0	0	0	0	0	0	0	0	0	0	0	0	0	0	0	0	0	0	0
0	5.11	4.88	3.7	4.46	4.72	3.96	1	1	0	2.87	7.83	7.99	0	0	0	0	0	1	0	0	0	0	0	1	0	0	0	0	0	0	0	0	0	0	0	0	0	0	0	0	0	0	0	0	0	0	0	0	0
0	5.10	4.88	3.7	4.46	4.72	3.96	1	1	0	2.87	8.08	8.24	0	0	0	0	0	1	0	0	0	0	0	1	0	0	0	0	0	0	0	0	0	0	0	0	0	0	0	0	0	0	0	0	0	0	0	0	0
0	5.13	4.88	3.7	4.46	4.72	3.96	1	1	0	2.87	8.33	8.49	0	0	0	0	0	1	0	0	0	0	0	1	0	0	0	0	0	0	0	0	0	0	0	0	0	0	0	0	0	0	0	0	0	0	0	0	0
0	5.14	4.89	3.7	4.46	4.72	3.97	1	1	0	2.88	8.58	8.74	0	0	0	0	0	1	0	0	0	0	0	1	0	0	0	0	0	0	0	0	0	0	0	0	0	0	0	0	0	0	0	0	0	0	0	0	0
0	5.15	4.89	3.7	4.46	4.72	3.97	1	1	0	2.87	8.83	8.99	0	0	0	0	0	1	0	0	0	0	0	1	0	0	0	0	0	0	0	0	0	0	0	0	0	0	0	0	0	0	0	0	0	0	0	0	0
0	5.15	4.91	3.7	4.46	4.72	3.97	1	1	0	2.88	9.08	9.24	0	0	0	0	0	1	0	0	0	0	0	1	0	0	0	0	0	0	0	0	0	0	0	0	0	0	0	0	0	0	0	0	0	0	0	0	0
0	5.22	4.91	3.7	4.46	4.72	3.97	1	1	0	2.88	9.33	9.49	0	0	0	0	0	1	0	0	0	0	0	1	0	0	0	0	0	0	0	0	0	0	0	0	0	0	0	0	0	0	0	0	0	0	0	0	0
0	5.26	4.93	3.7	4.46	4.73	4.01	1	1	0	2.9	9.58	9.74	0	0	0	0	0	1	0	0	0	0	0	1	0	0	0	0	0	0	0	0	0	0	0	0	0	0	0	0	0	0	0	0	0	0	0	0	0
0	5.36	4.93	3.7	4.45	4.73	4.01	1	1	0	2.9	9.83	9.99	0	0	0	0	0	1	0	0	0	0	0	1	0	0	0	0	0	0	0	0	0	0	0	0	0	0	0	0	0	0	0	0	0	0	0	0	0
0	5.35	4.93	3.7	4.45	4.73	4.01	1	1	0	2.9	10.08	10.24	0	0	0	0	0	1	0	0	0	0	0	1	0	0	0	0	0	0	0	0	0	0	0	0	0	0	0	0	0	0	0	0	0	0	0	0	0
0	5.34	4.93	3.7	4.45	4.73	4.01	1	1	0	2.9	10.33	10.49	0	0	0	0	0	1	0	0	0	0	0	1	0	0	0	0	0	0	0	0	0	0	0	0	0	0	0	0	0	0	0	0	0	0	0	0	0
0	5.42	4.96	3.7	4.45	4.78	4.03	1	1	0	2.91	10.58	10.74	0	0	0	0	0	1	0	0	0	0	0	1	0	0	0	0	0	0	0	0	0	0	0	0	0	0	0	0	0	0	0	0	0	0	0	0	0
0	5.37	4.96	3.7	4.45	4.78	4.03	1	1	0	2.91	10.83	10.99	0	0	0	0	0	1	0	0	0	0	0	1	0	0	0	0	0	0	0	0	0	0	0	0	0	0	0	0	0	0	0	0	0	0	0	0	0
0	5.32	4.95	3.7	4.45	4.78	4.03	1	1	0	2.91	11.08	11.24	0	0	0	0	0	1	0	0	0	0	0	1	0	0	0	0	0	0	0	0	0	0	0	0	0	0	0	0	0	0	0	0	0	0	0	0	0
0	5.33	4.95	3.7	4.45	4.78	4.03	1	1	0	2.91	11.33	11.49	0	0	0	0	0	1	0	0	0	0	0	1	0	0	0	0	0	0	0	0	0	0	0	0	0	0	0	0	0	0	0	0	0	0	0	0	0
0	5.33	4.98	3.7	4.75	4.78	4.07	1	1	0	2.93	11.58	11.74	0	0	0	0	0	1	0	0	0	0	0	1	0	0	0	0	0	0	0	0	0	0	0	0	0	0	0	0	0	0	0	0	0	0	0	0	0
0	5.41	4.98	3.7	4.75	4.78	4.07	1	1	0	2.94	11.83	11.99	0	0	0	0	0	1	0	0	0	0	0	1	0	0	0	0	0	0	0	0	0	0	0	0	0	0	0	0	0	0	0	0	0	0	0	0	0
0	5.39	4.98	3.7	4.75	4.78	4.07	1	1	0	2.94	12.08	12.24	0	0	0	0	0	1	0	0	0	0	0	1	0	0	0	0	0	0	0	0	0	0	0	0	0	0	0	0	0	0	0	0	0	0	0	0	0
0	5.43	4.98	3.7	4.75	4.78	4.07	1	1	0	2.94	12.33	12.49	0	0	0	0	0	1	0	0	0	0	0	1	0	0	0	0	0	0	0	0	0	0	0	0	0	0	0	0	0	0	0	0	0	0	0	0	0
0	5.47	5.01	3.7	4.75	4.83	4.11	1	1	0	2.94	12.58	12.74	0	0	0	0	0	1	0	0	0	0	0	1	0	0	0	0	0	0	0	0	0	0	0	0	0	0	0	0	0	0	0	0	0	0	0	0	0
0	5.45	5.01	3.7	4.75	4.83	4.11	1	1	0	2.94	12.83	12.99	0	0	0	0	0	1	0	0	0	0	0	1	0	0	0	0	0	0	0	0	0	0	0	0	0	0	0	0	0	0	0	0	0	0	0	0	0
0	5.43	5.03	3.7	4.75	4.83	4.11	1	1	0	2.94	13.08	13.24	0	0	0	0	0	1	0	0	0	0	0	1	0	0	0	0	0	0	0	0	0	0	0	0	0	0	0	0	0	0	0	0	0	0	0	0	0
0	5.42	5.03	3.7	4.75	4.83	4.11	1	1	0	2.94	13.33	13.49	0	0	0	0	0	1	0	0	0	0	0	1	0	0	0	0	0	0	0	0	0	0	0	0	0	0	0	0	0	0	0	0	0	0	0	0	0
0	5.45	5.04	3.7	4.75	4.9	4.2	1	1	0	2.96	13.58	13.74	0	0	1	0	0	1	0	0	0	0	0	1	0	0	0	0	0	0	0	0	0	0	0	0	0	0	0	0	0	0	0	0	0	0	0	0	0
0	5.47	5.04	3.7	4.75	4.9	4.2	1	1	0	2.96	13.83	13.99	0	0	0	0	0	1	0	0	0	0	0	1	0	0	0	0	0	0	0	0	0	0	0	0	0	0	0	0	0	0	0	0	0	0	0	0	0
1	5.48	5.05	3.7	4.75	4.9	4.2	1	1	0	2.96	14.08	14.24	0	0	0	0	0	1	0	0	0	0	0	1	0	0	0	0	0	0	0	0	0	0	0	0	0	0	0	0	0	0	0	0	0	0	0	0	0
1	5.53	5.05	3.7	4.75	4.9	4.2	1	1	0	2.96	14.33	14.49	0	0	0	0	0	1	0	0	0	0	0	1	0	0	0	0	0	0	0	0	0	0	0	0	0	0	0	0	0	0	0	0	0	0	0	0	0
1	5.55	5.07	3.7	4.75	4.91	4.24	1	1	0	2.98	14.58	14.74	0	0	1	0	0	1	0	0	0	0	0	1	0	0	0	0	0	0	0	0	0	0	0	0	0	0	0	0	0	0	0	0	0	0	0	0	0
1	5.50	5.07	3.7	4.75	4.91	4.24	1	1	0	2.98	14.83	14.99	0	0	0	0	0	1	0	0	0	0	0	1	0	0	0	0	0	0	0	0	0	0	0	0	0	0	0	0	0	0	0	0	0	0	0	0	0
1	5.49	5.05	3.7	4.75	4.91	4.24	1	1	0	2.98	15.08	15.24	0	0	0	0	0	1	0	0	0	0	0	1	0	0	0	0	0	0	0	0	0	0	0	0	0	0	0	0	0	0	0	0	0	0	0	0	0
1	5.51	5.05	3.7	4.75	4.91	4.24	1	1	0	2.98	15.33	15.49	0	0	0	0	0	1	0	0	0	0	0	1	0	0	0	0	0	0	0	0	0	0	0	0	0	0	0	0	0	0	0	0	0	0	0	0	0
1	5.52	5.09	3.7	4.75	4.92	4.26	1	1	0	2.99	15.58	15.74	0	0	1	0	0	1	0	0	0	0	0	1	0	0	0	0	0	0	0	0	0	0	0	0	0	0	0	0	0	0	0	0	0	0	0	0	0
1	5.55	5.09	3.7	4.75	4.92	4.26	1	1	0	2.99	15.83	15.99	0	0	0	0	0	1	0	0	0	0	0	1	0	0	0	0	0	0	0	0	0	0	0	0	0	0	0	0	0	0	0	0	0	0	0	0	0
1	5.56	5.08	3.7	4.75	4.92	4.26	1	1	0	2.99	16.08	16.24	0	0	0	0	0	1	0	0	0	0	0	1	0	0	0	0	0	0	0	0	0	0	0	0	0	0	0	0	0	0	0	0	0	0	0	0	0
0	0.00	4.57	3.3	4.6	0	0	0	0	0	2.73	0.58	3.6	0	0	0	0	0	0	1	0	0	0	0	1	0	0	0	0	0	0	0	0	0	0	0	0	0	0	0	0	0	0	0	0	0	0	0	0	0
0	4.69	0	0	4.93	0	0	1	1	0	0	0.08	0.25	0	0	0	0	0	1	0	0	0	0	0	1	0	0	0	0	0	0	0	0	0	0	0	0	0	0	0	0	0	0	0	0	0	0	0	0	0
0	4.76	0	0	4.93	0	0	1	1	0	3.85	0.33	0.5	0	0	0	0	0	1	0	0	0	0	0	1	0	0	0	0	0	0	0	0	0	0	0	0	0	0	0	0	0	0	0	0	0	0	0	0	0
0	4.73	5.17	3.85	4.93	5.27	3.61	0	1	0	3.86	0.58	0.75	0	0	0	0	0	1	0	0	0	0	0	1	0	0	0	0	0	0	0	0	0	0	0	0	0	0	0	0	0	0	0	0	0	0	0	0	0
0	4.72	5.17	3.85	4.93	5.27	3.61	0	1	0	3.87	0.83	1	0	0	0	0	0	1	0	0	0	0	0	1	0	0	0	0	0	0	0	0	0	0	0	0	0	0	0	0	0	0	0	0	0	0	0	0	0
0	4.69	5.14	3.85	4.93	5.27	3.61	0	1	0	3.86	1.08	1.25	0	0	0	0	0	1	0	0	0	0	0	1	0	0	0	0	0	0	0	0	0	0	0	0	0	0	0	0	0	0	0	0	0	0	0	0	0
1	4.71	5.14	3.85	4.93	5.27	3.61	0	1	0	3.86	1.33	1.5	0	0	0	0	0	1	0	0	0	0	0	1	0	0	0	0	0	0	0	0	0	0	0	0	0	0	0	0	0	0	0	0	0	0	0	0	0
1	4.69	5.19	3.85	4.93	5.37	3.72	0	1	0	3.86	1.58	1.75	0	0	0	0	0	1	0	0	0	0	0	1	0	0	0	0	0	0	0	0	0	0	0	0	0	0	0	0	0	0	0	0	0	0	0	0	0
1	4.73	5.19	3.85	4.93	5.37	3.72	0	1	0	3.86	1.83	2	0	0	0	0	0	1	0	0	0	0	0	1	0	0	0	0	0	0	0	0	0	0	0	0	0	0	0	0	0	0	0	0	0	0	0	0	0
1	4.83	5.17	3.85	4.93	5.37	3.72	0	1	0	3.87	2.08	2.25	0	0	0	0	0	1	0	0	0	0	0	1	0	0	0	0	0	0	0	0	0	0	0	0	0	0	0	0	0	0	0	0	0	0	0	0	0
1	4.92	5.17	3.85	4.93	5.37	3.72	1	1	0	3.88	2.33	2.5	0	0	0	0	0	1	0	0	0	0	0	1	0	0	0	0	0	0	0	0	0	0	0	0	0	0	0	0	0	0	0	0	0	0	0	0	0
1	4.88	5.24	3.85	4.93	5.43	4.04	0	1	0	3.87	2.58	2.75	0	0	0	0	0	1	0	0	0	0	0	1	0	0	0	0	0	0	0	0	0	0	0	0	0	0	0	0	0	0	0	0	0	0	0	0	0
1	4.85	5.24	3.85	4.93	5.43	4.04	0	1	0	3.87	2.83	3	0	0	0	0	0	1	0	0	0	0	0	1	0	0	0	0	0	0	0	0	0	0	0	0	0	0	0	0	0	0	0	0	0	0	0	0	0
1	4.90	5.2	3.85	4.93	5.43	4.04	0	1	0	3.87	3.08	3.25	0	0	0	0	0	1	0	0	0	0	0	1	0	0	0	0	0	0	0	0	0	0	0	0	0	0	0	0	0	0	0	0	0	0	0	0	0
1	4.89	5.2	3.85	4.93	5.43	4.04	0	1	0	3.87	3.33	3.5	0	0	1	0	0	1	0	0	0	0	0	1	0	0	0	0	0	0	0	0	0	0	0	0	0	0	0	0	0	0	0	0	0	0	0	0	0
1	4.94	5.25	3.85	4.93	5.44	4.06	0	1	0	3.87	3.58	3.75	0	0	0	0	0	1	0	0	0	0	0	1	0	0	0	0	0	0	0	0	0	0	0	0	0	0	0	0	0	0	0	0	0	0	0	0	0
1	5.04	5.25	3.85	4.93	5.44	4.06	0	1	0	3.88	3.83	4	0	0	0	0	0	1	0	0	0	0	0	1	0	0	0	0	0	0	0	0	0	0	0	0	0	0	0	0	0	0	0	0	0	0	0	0	0
1	5.07	5.24	3.85	4.93	5.44	4.06	0	1	0	3.88	4.08	4.25	0	0	0	0	0	1	0	0	0	0	0	1	0	0	0	0	0	0	0	0	0	0	0	0	0	0	0	0	0	0	0	0	0	0	0	0	0
1	5.06	5.24	3.85	4.93	5.44	4.06	0	1	0	3.87	4.33	4.5	0	0	0	0	0	1	0	0	0	0	0	1	0	0	0	0	0	0	0	0	0	0	0	0	0	0	0	0	0	0	0	0	0	0	0	0	0
1	5.09	5.28	3.85	4.93	5.45	4.15	0	1	0	3.87	4.58	4.75	0	0	0	0	0	1	0	0	0	0	0	1	0	0	0	0	0	0	0	0	0	0	0	0	0	0	0	0	0	0	0	0	0	0	0	0	0
1	4.97	5.28	3.85	4.93	5.45	4.15	0	1	0	3.87	4.83	5	0	0	0	0	0	1	0	0	0	0	0	1	0	0	0	0	0	0	0	0	0	0	0	0	0	0	0	0	0	0	0	0	0	0	0	0	0
1	4.93	5.26	3.85	4.93	5.45	4.15	0	1	0	3.87	5.08	5.25	0	0	0	0	0	1	0	0	0	0	0	1	0	0	0	0	0	0	0	0	0	0	0	0	0	0	0	0	0	0	0	0	0	0	0	0	0
1	4.88	5.26	3.85	4.93	5.45	4.15	0	1	0	3.87	5.33	5.5	0	0	0	0	0	1	0	0	0	0	0	1	0	0	0	0	0	0	0	0	0	0	0	0	0	0	0	0	0	0	0	0	0	0	0	0	0
1	4.93	5.29	3.85	4.93	5.43	3.79	0	1	0	3.86	5.58	5.75	0	0	0	0	0	1	0	0	0	0	0	1	0	0	0	0	0	0	0	0	0	0	0	0	0	0	0	0	0	0	0	0	0	0	0	0	0
1	4.86	5.29	3.85	4.93	5.43	3.79	0	1	0	3.93	5.83	6	0	0	0	0	0	1	0	0	0	0	0	1	0	0	0	0	0	0	0	0	0	0	0	0	0	0	0	0	0	0	0	0	0	0	0	0	0
1	4.96	5.29	3.85	4.93	5.43	3.79	0	1	0	3.93	6.08	6.25	0	0	1	0	0	1	0	0	0	0	0	1	0	0	0	0	0	0	0	0	0	0	0	0	0	0	0	0	0	0	0	0	0	0	0	0	0
1	4.97	5.29	3.85	4.93	5.43	3.79	0	1	0	3.93	6.33	6.5	0	0	0	0	0	1	0	0	0	0	0	1	0	0	0	0	0	0	0	0	0	0	0	0	0	0	0	0	0	0	0	0	0	0	0	0	0
1	5.03	5.34	3.85	4.93	5.45	4	0	1	0	3.94	6.58	6.75	0	0	0	0	0	1	0	0	0	0	0	1	0	0	0	0	0	0	0	0	0	0	0	0	0	0	0	0	0	0	0	0	0	0	0	0	0
1	5.06	5.34	3.85	4.93	5.45	4	0	1	0	3.96	6.83	7	0	0	0	0	0	1	0	0	0	0	0	1	0	0	0	0	0	0	0	0	0	0	0	0	0	0	0	0	0	0	0	0	0	0	0	0	0
1	5.16	5.33	3.85	4.93	5.45	4	0	1	0	3.96	7.08	7.25	0	0	0	0	0	1	0	0	0	0	0	1	0	0	0	0	0	0	0	0	0	0	0	0	0	0	0	0	0	0	0	0	0	0	0	0	0
1	5.16	5.33	3.85	4.93	5.45	4	0	1	0	3.96	7.33	7.5	0	0	0	0	0	1	0	0	0	0	0	1	0	0	0	0	0	0	0	0	0	0	0	0	0	0	0	0	0	0	0	0	0	0	0	0	0
1	5.17	5.37	3.85	4.93	5.5	4.22	0	1	0	3.95	7.58	7.75	0	0	0	0	0	1	0	0	0	0	0	1	0	0	0	0	0	0	0	0	0	0	0	0	0	0	0	0	0	0	0	0	0	0	0	0	0
1	5.27	5.37	3.85	4.93	5.5	4.22	1	1	0	3.97	7.83	8	0	0	0	0	0	1	0	0	0	0	0	1	0	0	0	0	0	0	0	0	0	0	0	0	0	0	0	0	0	0	0	0	0	0	0	0	0
1	5.22	5.36	3.85	4.97	5.5	4.22	1	1	0	3.97	8.08	8.25	0	0	0	0	0	1	0	0	0	0	0	1	0	0	0	0	0	0	0	0	0	0	0	0	0	0	0	0	0	0	0	0	0	0	0	0	0
1	5.24	5.36	3.85	5.03	5.5	4.22	1	1	0	4.01	8.33	8.5	0	0	0	0	0	1	0	0	0	0	0	1	0	0	0	0	0	0	0	0	0	0	0	0	0	0	0	0	0	0	0	0	0	0	0	0	0
1	5.24	5.52	3.85	5.03	5.58	4.32	1	1	0	4.09	8.58	8.75	0	0	1	0	0	1	0	0	0	0	0	1	0	0	0	0	0	0	0	0	0	0	0	0	0	0	0	0	0	0	0	0	0	0	0	0	0
1	5.25	5.52	3.85	5.03	5.58	4.32	1	1	0	4.1	8.83	9	0	0	1	0	0	1	0	0	0	0	0	1	0	0	0	0	0	0	0	0	0	0	0	0	0	0	0	0	0	0	0	0	0	0	0	0	0
1	5.25	5.49	3.85	5.03	5.58	4.32	1	1	0	4.1	9.08	9.25	0	0	0	0	0	1	0	0	0	0	0	1	0	0	0	0	0	0	0	0	0	0	0	0	0	0	0	0	0	0	0	0	0	0	0	0	0
1	5.16	5.49	3.85	5.03	5.58	4.32	0	1	0	4.1	9.33	9.5	0	0	0	0	0	1	0	0	0	0	0	1	0	0	0	0	0	0	0	0	0	0	0	0	0	0	0	0	0	0	0	0	0	0	0	0	0
1	5.24	5.55	3.85	5.03	5.64	4.34	1	1	0	4.1	9.58	9.75	0	0	0	0	0	1	0	0	0	0	0	1	0	0	0	0	0	0	0	0	0	0	0	0	0	0	0	0	0	0	0	0	0	0	0	0	0
1	5.24	5.55	3.85	5.03	5.64	4.34	1	1	0	4.11	9.83	10	0	0	0	0	0	1	0	0	0	0	0	1	0	0	0	0	0	0	0	0	0	0	0	0	0	0	0	0	0	0	0	0	0	0	0	0	0
1	5.28	5.5	3.85	5.03	5.64	4.34	1	1	0	4.11	10.08	10.25	0	0	1	0	0	1	0	0	0	0	0	1	0	0	0	0	0	0	0	0	0	0	0	0	0	0	0	0	0	0	0	0	0	0	0	0	0
1	5.30	5.5	3.85	5.03	5.64	4.34	1	1	0	4.11	10.33	10.5	0	0	0	0	0	1	0	0	0	0	0	1	0	0	0	0	0	0	0	0	0	0	0	0	0	0	0	0	0	0	0	0	0	0	0	0	0
1	5.33	5.55	3.85	5.03	5.67	4.48	1	1	0	4.11	10.58	10.75	0	0	1	0	0	1	0	0	0	0	0	1	0	0	0	0	0	0	0	0	0	0	0	0	0	0	0	0	0	0	0	0	0	0	0	0	0
1	5.38	5.55	3.85	5.03	5.67	4.48	1	1	0	4.12	10.83	11	0	0	0	0	0	1	0	0	0	0	0	1	0	0	0	0	0	0	0	0	0	0	0	0	0	0	0	0	0	0	0	0	0	0	0	0	0
1	5.31	5.53	3.85	5.03	5.67	4.48	1	1	0	4.13	11.08	11.25	0	0	0	0	0	1	0	0	0	0	0	1	0	0	0	0	0	0	0	0	0	0	0	0	0	0	0	0	0	0	0	0	0	0	0	0	0
1	5.32	5.53	3.85	5.03	5.67	4.48	1	1	0	4.13	11.33	11.5	0	0	1	0	0	1	0	0	0	0	0	1	0	0	0	0	0	0	0	0	0	0	0	0	0	0	0	0	0	0	0	0	0	0	0	0	0
1	5.24	5.64	3.85	5.03	5.67	4.52	0	1	0	4.15	11.58	11.75	0	0	1	0	0	1	0	0	0	0	0	1	0	0	0	0	0	0	0	0	0	0	0	0	0	0	0	0	0	0	0	0	0	0	0	0	0
1	5.20	5.64	3.85	5.03	5.67	4.52	0	1	0	4.16	11.83	12	0	0	0	0	0	1	0	0	0	0	0	1	0	0	0	0	0	0	0	0	0	0	0	0	0	0	0	0	0	0	0	0	0	0	0	0	0
1	5.22	5.58	3.85	5.03	5.67	4.52	0	1	0	4.16	12.08	12.25	0	0	1	0	0	1	0	0	0	0	0	1	0	0	0	0	0	0	0	0	0	0	0	0	0	0	0	0	0	0	0	0	0	0	0	0	0
1	5.23	5.58	3.85	5.03	5.67	4.52	0	1	0	4.16	12.33	12.5	0	0	0	0	0	1	0	0	0	0	0	1	0	0	0	0	0	0	0	0	0	0	0	0	0	0	0	0	0	0	0	0	0	0	0	0	0
1	5.27	5.64	3.85	5.01	5.68	4.34	0	1	0	4.16	12.58	12.75	0	0	1	0	0	1	0	0	0	0	0	1	0	0	0	0	0	0	0	0	0	0	0	0	0	0	0	0	0	0	0	0	0	0	0	0	0
1	5.31	5.64	3.85	5.01	5.68	4.34	0	1	0	4.16	12.83	13	0	0	0	0	0	1	0	0	0	0	0	1	0	0	0	0	0	0	0	0	0	0	0	0	0	0	0	0	0	0	0	0	0	0	0	0	0
1	5.28	5.6	3.85	5.01	5.68	4.34	0	1	0	4.16	13.08	13.25	0	0	0	0	0	1	0	0	0	0	0	1	0	0	0	0	0	0	0	0	0	0	0	0	0	0	0	0	0	0	0	0	0	0	0	0	0
1	5.26	5.6	3.85	5.01	5.68	4.34	0	1	0	4.22	13.33	13.5	0	0	1	0	0	1	0	0	0	0	0	1	0	0	0	0	0	0	0	0	0	0	0	0	0	0	0	0	0	0	0	0	0	0	0	0	0
0	0.00	0	0	4.18	0	0	0	0	0	1.86	0.08	0.24	0	0	0	0	0	0	0	1	0	0	0	1	0	0	0	0	0	0	0	0	0	0	0	0	0	0	0	0	0	0	0	0	0	0	0	0	0
0	0.00	0	0	4.18	0	0	0	0	0	2.25	0.33	0.49	0	0	0	0	0	0	0	1	0	0	0	1	0	0	0	0	0	0	0	0	0	0	0	0	0	0	0	0	0	0	0	0	0	0	0	0	0
0	0.00	3.62	3.4	4.18	3.99	0	0	0	0	2.23	0.58	0.74	0	0	0	0	0	0	0	1	0	0	0	1	0	0	0	0	0	0	0	0	0	0	0	0	0	0	0	0	0	0	0	0	0	0	0	0	0
0	0.00	3.62	3.4	4.18	3.99	0	0	0	0	2.24	0.83	0.99	0	0	0	0	0	0	0	1	0	0	0	1	0	0	0	0	0	0	0	0	0	0	0	0	0	0	0	0	0	0	0	0	0	0	0	0	0
0	0.00	3.66	3.4	4.18	3.99	0	0	0	0	2.24	1.08	1.24	0	0	0	0	0	0	0	1	0	0	0	1	0	0	0	0	0	0	0	0	0	0	0	0	0	0	0	0	0	0	0	0	0	0	0	0	0
0	0.00	3.66	3.4	4.18	3.99	0	0	0	0	2.23	1.33	1.49	0	0	0	0	0	0	0	1	0	0	0	1	0	0	0	0	0	0	0	0	0	0	0	0	0	0	0	0	0	0	0	0	0	0	0	0	0
0	0.00	3.67	3.4	4.18	3.97	2.26	0	0	0	2.22	1.58	1.74	0	0	0	0	0	0	0	1	0	0	0	1	0	0	0	0	0	0	0	0	0	0	0	0	0	0	0	0	0	0	0	0	0	0	0	0	0
0	0.00	3.67	3.4	4.18	3.97	2.26	0	0	0	2.22	1.83	1.99	0	0	0	0	0	0	0	1	0	0	0	1	0	0	0	0	0	0	0	0	0	0	0	0	0	0	0	0	0	0	0	0	0	0	0	0	0
0	0.00	3.72	3.4	4.18	3.97	2.26	0	0	0	2.21	2.08	2.24	0	0	0	0	0	0	0	1	0	0	0	1	0	0	0	0	0	0	0	0	0	0	0	0	0	0	0	0	0	0	0	0	0	0	0	0	0
0	0.00	3.72	3.4	4.18	3.97	2.26	0	0	0	2.21	2.33	2.49	0	0	0	0	0	0	0	1	0	0	0	1	0	0	0	0	0	0	0	0	0	0	0	0	0	0	0	0	0	0	0	0	0	0	0	0	0
0	0.00	3.71	3.4	4.18	4.1	2.73	0	0	0	2.24	2.58	2.74	0	0	0	0	0	0	0	1	0	0	0	1	0	0	0	0	0	0	0	0	0	0	0	0	0	0	0	0	0	0	0	0	0	0	0	0	0
0	3.61	3.71	3.4	4.18	4.1	2.73	1	1	0	2.24	2.83	2.99	0	0	0	0	0	0	0	1	0	0	0	1	0	0	0	0	0	0	0	0	0	0	0	0	0	0	0	0	0	0	0	0	0	0	0	0	0
0	3.63	3.9	3.4	4.18	4.1	2.73	1	1	0	2.33	3.08	3.24	0	0	0	0	0	0	0	1	0	0	0	1	0	0	0	0	0	0	0	0	0	0	0	0	0	0	0	0	0	0	0	0	0	0	0	0	0
0	3.55	3.9	3.4	4.18	4.1	2.73	1	1	0	2.33	3.33	3.49	0	0	0	0	0	0	0	1	0	0	0	1	0	0	0	0	0	0	0	0	0	0	0	0	0	0	0	0	0	0	0	0	0	0	0	0	0
0	3.66	3.99	3.47	4.3	4.16	2.53	1	1	0	2.35	3.58	3.74	0	0	0	0	0	0	0	1	0	0	0	1	0	0	0	0	0	0	0	0	0	0	0	0	0	0	0	0	0	0	0	0	0	0	0	0	0
0	3.79	3.99	3.47	4.3	4.16	2.53	1	1	0	2.35	3.83	3.99	0	0	0	0	0	0	0	1	0	0	0	1	0	0	0	0	0	0	0	0	0	0	0	0	0	0	0	0	0	0	0	0	0	0	0	0	0
0	3.71	4.04	3.47	4.3	4.16	2.53	1	1	0	2.4	4.08	4.24	0	0	0	0	0	0	0	1	0	0	0	1	0	0	0	0	0	0	0	0	0	0	0	0	0	0	0	0	0	0	0	0	0	0	0	0	0
0	3.70	4.04	3.47	4.3	4.16	2.53	1	1	0	2.4	4.33	4.49	0	0	0	0	0	0	0	1	0	0	0	1	0	0	0	0	0	0	0	0	0	0	0	0	0	0	0	0	0	0	0	0	0	0	0	0	0
0	3.70	4.06	3.47	4.3	4.26	2.64	1	1	0	2.4	4.58	4.74	0	0	0	0	0	0	0	1	0	0	0	1	0	0	0	0	0	0	0	0	0	0	0	0	0	0	0	0	0	0	0	0	0	0	0	0	0
0	3.68	4.06	3.47	4.3	4.26	2.64	1	1	0	2.4	4.83	4.99	0	0	0	0	0	0	0	1	0	0	0	1	0	0	0	0	0	0	0	0	0	0	0	0	0	0	0	0	0	0	0	0	0	0	0	0	0
0	3.67	4.1	3.47	4.3	4.26	2.64	0	1	0	2.4	5.08	5.24	0	0	0	0	0	0	0	1	0	0	0	1	0	0	0	0	0	0	0	0	0	0	0	0	0	0	0	0	0	0	0	0	0	0	0	0	0
0	3.60	4.1	3.47	4.3	4.26	2.64	0	1	0	2.51	5.33	5.49	0	0	0	0	0	0	0	1	0	0	0	1	0	0	0	0	0	0	0	0	0	0	0	0	0	0	0	0	0	0	0	0	0	0	0	0	0
0	3.50	4.06	3.47	4.3	4.27	2.48	0	1	0	2.47	5.58	5.74	0	0	0	0	0	0	0	1	0	0	0	1	0	0	0	0	0	0	0	0	0	0	0	0	0	0	0	0	0	0	0	0	0	0	0	0	0
0	3.69	4.06	3.47	4.3	4.27	2.48	1	1	0	2.47	5.83	5.99	0	0	0	0	0	0	0	1	0	0	0	1	0	0	0	0	0	0	0	0	0	0	0	0	0	0	0	0	0	0	0	0	0	0	0	0	0
0	3.74	4.07	3.47	4.3	4.27	2.48	1	1	0	2.47	6.08	6.24	0	0	0	0	0	0	0	1	0	0	0	1	0	0	0	0	0	0	0	0	0	0	0	0	0	0	0	0	0	0	0	0	0	0	0	0	0
0	3.74	4.07	3.47	4.3	4.27	2.48	1	1	0	2.47	6.33	6.49	0	0	0	0	0	0	0	1	0	0	0	1	0	0	0	0	0	0	0	0	0	0	0	0	0	0	0	0	0	0	0	0	0	0	0	0	0
0	3.75	4.09	3.47	4.3	4.28	2.41	1	1	0	2.51	6.58	6.74	0	0	0	0	0	0	0	1	0	0	0	1	0	0	0	0	0	0	0	0	0	0	0	0	0	0	0	0	0	0	0	0	0	0	0	0	0
0	3.74	4.09	3.47	4.3	4.28	2.41	1	1	0	2.51	6.83	6.99	0	0	0	0	0	0	0	1	0	0	0	1	0	0	0	0	0	0	0	0	0	0	0	0	0	0	0	0	0	0	0	0	0	0	0	0	0
0	3.81	4.05	3.47	4.3	4.28	2.41	1	1	0	2.67	7.08	7.24	0	0	0	0	0	0	0	1	0	0	0	1	0	0	0	0	0	0	0	0	0	0	0	0	0	0	0	0	0	0	0	0	0	0	0	0	0
0	3.74	4.05	3.47	4.3	4.28	2.41	1	1	0	2.67	7.33	7.49	0	0	0	0	0	0	0	1	0	0	0	1	0	0	0	0	0	0	0	0	0	0	0	0	0	0	0	0	0	0	0	0	0	0	0	0	0
0	3.74	4	3.47	4.3	4.32	2.06	1	1	0	2.56	7.58	7.74	0	0	0	0	0	0	0	1	0	0	0	1	0	0	0	0	0	0	0	0	0	0	0	0	0	0	0	0	0	0	0	0	0	0	0	0	0
0	3.70	4	3.47	4.3	4.32	2.06	1	1	0	2.56	7.83	7.99	0	0	0	0	0	0	0	1	0	0	0	1	0	0	0	0	0	0	0	0	0	0	0	0	0	0	0	0	0	0	0	0	0	0	0	0	0
0	3.52	4.03	3.47	4.3	4.32	2.06	0	1	0	2.57	8.08	8.24	0	0	0	0	0	0	0	1	0	0	0	1	0	0	0	0	0	0	0	0	0	0	0	0	0	0	0	0	0	0	0	0	0	0	0	0	0
0	3.62	4.03	3.47	4.3	4.32	2.06	1	1	0	2.57	8.33	8.49	0	0	0	0	0	0	0	1	0	0	0	1	0	0	0	0	0	0	0	0	0	0	0	0	0	0	0	0	0	0	0	0	0	0	0	0	0
0	3.66	4.03	3.47	4.3	4.29	2.27	1	1	0	2.57	8.58	8.74	0	0	0	0	0	0	0	1	0	0	0	1	0	0	0	0	0	0	0	0	0	0	0	0	0	0	0	0	0	0	0	0	0	0	0	0	0
0	3.72	4.03	3.47	4.3	4.29	2.27	1	1	0	2.57	8.83	8.99	0	0	0	0	0	0	0	1	0	0	0	1	0	0	0	0	0	0	0	0	0	0	0	0	0	0	0	0	0	0	0	0	0	0	0	0	0
0	3.71	4.01	3.47	4.3	4.29	2.27	1	1	0	2.57	9.08	9.24	0	0	0	0	0	0	0	1	0	0	0	1	0	0	0	0	0	0	0	0	0	0	0	0	0	0	0	0	0	0	0	0	0	0	0	0	0
0	3.51	4.01	3.47	4.3	4.29	2.27	1	1	0	2.57	9.33	9.49	0	0	0	0	0	0	0	1	0	0	0	1	0	0	0	0	0	0	0	0	0	0	0	0	0	0	0	0	0	0	0	0	0	0	0	0	0
0	3.56	4.02	3.47	4.3	4.28	2.55	1	1	0	2.56	9.58	9.74	0	0	0	0	0	0	0	1	0	0	0	1	0	0	0	0	0	0	0	0	0	0	0	0	0	0	0	0	0	0	0	0	0	0	0	0	0
0	3.70	4.02	3.47	4.3	4.28	2.55	1	1	0	2.56	9.83	9.99	0	0	0	0	0	0	0	1	0	0	0	1	0	0	0	0	0	0	0	0	0	0	0	0	0	0	0	0	0	0	0	0	0	0	0	0	0
0	3.78	3.97	3.47	4.3	4.28	2.55	1	1	0	2.56	10.08	10.24	0	0	0	0	0	0	0	1	0	0	0	1	0	0	0	0	0	0	0	0	0	0	0	0	0	0	0	0	0	0	0	0	0	0	0	0	0
0	3.69	3.97	3.47	4.3	4.28	2.55	1	1	0	2.56	10.33	10.49	0	0	0	0	0	0	0	1	0	0	0	1	0	0	0	0	0	0	0	0	0	0	0	0	0	0	0	0	0	0	0	0	0	0	0	0	0
0	3.63	3.92	3.47	4.3	4.17	2.26	1	1	0	2.54	10.58	10.74	0	0	0	0	0	0	0	1	0	0	0	1	0	0	0	0	0	0	0	0	0	0	0	0	0	0	0	0	0	0	0	0	0	0	0	0	0
0	3.62	3.92	3.47	4.3	4.17	2.26	1	1	0	2.54	10.83	10.99	0	0	0	0	0	0	0	1	0	0	0	1	0	0	0	0	0	0	0	0	0	0	0	0	0	0	0	0	0	0	0	0	0	0	0	0	0
0	3.52	3.85	3.47	4.3	4.17	2.26	1	1	0	2.54	11.08	11.24	0	0	0	0	0	0	0	1	0	0	0	1	0	0	0	0	0	0	0	0	0	0	0	0	0	0	0	0	0	0	0	0	0	0	0	0	0
0	3.54	3.85	3.47	4.3	4.17	2.26	1	1	0	2.54	11.33	11.49	0	0	0	0	0	0	0	1	0	0	0	1	0	0	0	0	0	0	0	0	0	0	0	0	0	0	0	0	0	0	0	0	0	0	0	0	0
0	3.52	3.88	3.47	4.3	4.07	1.65	1	1	0	2.45	11.58	11.74	0	0	1	0	0	0	1	0	0	0	0	1	0	0	0	0	0	0	0	0	0	0	0	0	0	0	0	0	0	0	0	0	0	0	0	0	0
0	3.52	3.88	3.47	4.3	4.07	1.65	0	1	0	2.45	11.83	11.99	0	0	0	0	0	0	1	0	0	0	0	1	0	0	0	0	0	0	0	0	0	0	0	0	0	0	0	0	0	0	0	0	0	0	0	0	0
0	3.51	3.84	3.47	4.3	4.07	1.65	1	1	0	2.45	12.08	12.24	0	0	0	0	0	0	1	0	0	0	0	1	0	0	0	0	0	0	0	0	0	0	0	0	0	0	0	0	0	0	0	0	0	0	0	0	0
0	3.53	3.84	3.47	4.3	4.07	1.65	1	1	0	2.45	12.33	12.49	0	0	0	0	0	0	1	0	0	0	0	1	0	0	0	0	0	0	0	0	0	0	0	0	0	0	0	0	0	0	0	0	0	0	0	0	0
0	3.61	3.86	3.47	4.3	4.06	2.23	1	1	0	2.3	12.58	12.74	0	0	0	0	0	0	1	0	0	0	0	1	0	0	0	0	0	0	0	0	0	0	0	0	0	0	0	0	0	0	0	0	0	0	0	0	0
0	3.62	3.86	3.47	4.3	4.06	2.23	1	1	0	2.3	12.83	12.99	0	0	0	0	0	0	1	0	0	0	0	1	0	0	0	0	0	0	0	0	0	0	0	0	0	0	0	0	0	0	0	0	0	0	0	0	0
0	3.63	3.85	3.47	4.3	4.06	2.23	1	1	0	2.3	13.08	13.24	0	0	0	0	0	0	1	0	0	0	0	1	0	0	0	0	0	0	0	0	0	0	0	0	0	0	0	0	0	0	0	0	0	0	0	0	0
0	3.63	3.85	3.47	4.3	4.06	2.23	1	1	0	2.3	13.33	13.49	0	0	0	0	0	0	1	0	0	0	0	1	0	0	0	0	0	0	0	0	0	0	0	0	0	0	0	0	0	0	0	0	0	0	0	0	0
0	4.55	4.76	2.94	4.48	5.23	3.61	1	1	1	3.44	14.92	0.26	0	0	0	0	0	1	0	0	0	0	0	1	0	0	0	0	0	0	0	0	0	0	0	0	0	0	0	0	0	0	0	0	0	0	0	0	0
0	4.56	4.85	3.63	4.48	5.18	3.72	1	1	1.41	3.46	15.17	0.51	0	0	0	0	0	1	0	0	0	0	0	1	0	0	0	0	0	0	0	0	0	0	0	0	0	0	0	0	0	0	0	0	0	0	0	0	0
0	4.47	4.85	3.63	4.48	5.18	3.72	1	1	1.41	3.46	15.42	0.76	0	0	0	0	0	1	0	0	0	0	0	1	0	0	0	0	0	0	0	0	0	0	0	0	0	0	0	0	0	0	0	0	0	0	0	0	0
0	4.41	4.91	3.63	4.48	5.18	3.72	1	1	1.41	3.49	15.67	1.01	0	0	0	0	0	1	0	0	0	0	0	1	0	0	0	0	0	0	0	0	0	0	0	0	0	0	0	0	0	0	0	0	0	0	0	0	0
0	4.34	4.91	3.63	4.48	5.18	3.72	1	1	1.41	3.46	15.92	1.26	0	0	0	0	0	1	0	0	0	0	0	1	0	0	0	0	0	0	0	0	0	0	0	0	0	0	0	0	0	0	0	0	0	0	0	0	0
0	4.32	4.94	3.63	4.48	5.23	3.66	1	1	1.41	3.5	16.17	1.51	0	0	0	0	0	1	0	0	0	0	0	1	0	0	0	0	0	0	0	0	0	0	0	0	0	0	0	0	0	0	0	0	0	0	0	0	0
0	4.25	4.94	3.63	4.48	5.23	3.66	1	1	1.41	3.5	16.42	1.76	0	0	0	0	0	1	0	0	0	0	0	1	0	0	0	0	0	0	0	0	0	0	0	0	0	0	0	0	0	0	0	0	0	0	0	0	0
0	4.24	4.91	3.63	4.48	5.23	3.66	1	1	1.41	3.48	16.67	2.01	0	0	0	0	0	1	0	0	0	0	0	1	0	0	0	0	0	0	0	0	0	0	0	0	0	0	0	0	0	0	0	0	0	0	0	0	0
0	4.20	4.91	3.63	4.48	5.23	3.66	1	1	1.41	3.48	16.92	2.26	0	0	0	0	0	1	0	0	0	0	0	1	0	0	0	0	0	0	0	0	0	0	0	0	0	0	0	0	0	0	0	0	0	0	0	0	0
0	4.13	4.94	3.63	4.48	5.17	3.36	0	1	1	3.48	17.17	2.51	0	0	0	0	0	1	0	0	0	0	0	1	0	0	0	0	0	0	0	0	0	0	0	0	0	0	0	0	0	0	0	0	0	0	0	0	0
0	4.12	4.94	3.63	4.48	5.17	3.36	0	1	1	3.48	17.42	2.76	0	0	0	0	0	1	0	0	0	0	0	1	0	0	0	0	0	0	0	0	0	0	0	0	0	0	0	0	0	0	0	0	0	0	0	0	0
0	4.13	4.91	3.63	4.48	5.17	3.36	1	1	1	3.48	17.67	3.01	0	0	0	0	0	1	0	0	0	0	0	1	0	0	0	0	0	0	0	0	0	0	0	0	0	0	0	0	0	0	0	0	0	0	0	0	0
0	4.10	4.91	3.63	4.48	5.17	3.36	1	1	1	3.48	17.92	3.26	0	0	0	0	0	1	0	0	0	0	0	1	0	0	0	0	0	0	0	0	0	0	0	0	0	0	0	0	0	0	0	0	0	0	0	0	0
0	4.19	4.92	3.63	4.48	5.14	3.26	1	1	1	3.47	18.17	3.51	0	0	0	0	0	1	0	0	0	0	0	1	0	0	0	0	0	0	0	0	0	0	0	0	0	0	0	0	0	0	0	0	0	0	0	0	0
0	4.20	4.92	3.63	4.48	5.14	3.26	1	1	1	3.47	18.42	3.76	0	0	0	0	0	1	0	0	0	0	0	1	0	0	0	0	0	0	0	0	0	0	0	0	0	0	0	0	0	0	0	0	0	0	0	0	0
0	4.28	4.96	3.63	4.48	5.14	3.26	1	1	1	3.47	18.67	4.01	0	0	0	0	0	1	0	0	0	0	0	1	0	0	0	0	0	0	0	0	0	0	0	0	0	0	0	0	0	0	0	0	0	0	0	0	0
0	4.28	4.96	3.63	4.48	5.14	3.26	1	1	1	3.46	18.92	4.26	0	0	0	0	0	1	0	0	0	0	0	1	0	0	0	0	0	0	0	0	0	0	0	0	0	0	0	0	0	0	0	0	0	0	0	0	0
0	4.35	4.92	3.63	4.48	5.2	3.59	1	1	1.18	3.5	19.17	4.51	0	0	0	0	0	1	0	0	0	0	0	1	0	0	0	0	0	0	0	0	0	0	0	0	0	0	0	0	0	0	0	0	0	0	0	0	0
0	4.40	4.92	3.63	4.48	5.2	3.59	1	1	1.18	3.5	19.42	4.76	0	0	0	0	0	1	0	0	0	0	0	1	0	0	0	0	0	0	0	0	0	0	0	0	0	0	0	0	0	0	0	0	0	0	0	0	0
0	4.64	4.94	3.63	4.48	5.2	3.59	1	1	1.18	3.5	19.67	5.01	0	0	0	0	0	1	0	0	0	0	0	1	0	0	0	0	0	0	0	0	0	0	0	0	0	0	0	0	0	0	0	0	0	0	0	0	0
0	4.49	4.94	3.63	4.48	5.2	3.59	1	1	1.18	3.5	19.92	5.26	0	0	0	0	0	1	0	0	0	0	0	1	0	0	0	0	0	0	0	0	0	0	0	0	0	0	0	0	0	0	0	0	0	0	0	0	0
0	4.53	4.96	3.63	4.48	5.23	3.67	1	1	1.48	3.53	20.17	5.51	0	0	0	0	0	1	0	0	0	0	0	1	0	0	0	0	0	0	0	0	0	0	0	0	0	0	0	0	0	0	0	0	0	0	0	0	0
0	4.48	4.96	3.63	4.48	5.23	3.67	1	1	1.48	3.53	20.42	5.76	0	0	0	0	0	1	0	0	0	0	0	1	0	0	0	0	0	0	0	0	0	0	0	0	0	0	0	0	0	0	0	0	0	0	0	0	0
0	4.51	4.98	3.63	4.48	5.23	3.67	1	1	1.48	3.52	20.67	6.01	0	0	0	0	0	1	0	0	0	0	0	1	0	0	0	0	0	0	0	0	0	0	0	0	0	0	0	0	0	0	0	0	0	0	0	0	0
0	4.51	4.98	3.63	4.48	5.23	3.67	1	1	1.48	3.52	20.92	6.26	0	0	0	0	0	1	0	0	0	0	0	1	0	0	0	0	0	0	0	0	0	0	0	0	0	0	0	0	0	0	0	0	0	0	0	0	0
0	4.62	4.95	3.63	4.48	5.27	3.87	1	1	1.72	3.55	21.17	6.51	0	0	1	0	0	1	0	0	0	0	0	1	0	0	0	0	0	0	0	0	0	0	0	0	0	0	0	0	0	0	0	0	0	0	0	0	0
0	4.69	4.95	3.63	4.48	5.27	3.87	1	1	1.72	3.55	21.42	6.76	0	0	0	0	0	1	0	0	0	0	0	1	0	0	0	0	0	0	0	0	0	0	0	0	0	0	0	0	0	0	0	0	0	0	0	0	0
0	4.56	4.99	3.63	4.47	5.27	3.87	1	1	1.72	3.55	21.67	7.01	0	0	0	0	0	1	0	0	0	0	0	1	0	0	0	0	0	0	0	0	0	0	0	0	0	0	0	0	0	0	0	0	0	0	0	0	0
0	4.56	4.99	3.63	4.47	5.27	3.87	1	1	1.72	3.55	21.92	7.26	0	0	0	0	0	1	0	0	0	0	0	1	0	0	0	0	0	0	0	0	0	0	0	0	0	0	0	0	0	0	0	0	0	0	0	0	0
0	4.61	5.01	3.63	4.47	5.32	3.99	1	1	1.85	3.56	22.17	7.51	0	0	0	0	0	1	0	0	0	0	0	1	0	0	0	0	0	0	0	0	0	0	0	0	0	0	0	0	0	0	0	0	0	0	0	0	0
0	4.64	5.01	3.63	4.47	5.32	3.99	1	1	1.85	3.55	22.42	7.76	0	0	0	0	0	1	0	0	0	0	0	1	0	0	0	0	0	0	0	0	0	0	0	0	0	0	0	0	0	0	0	0	0	0	0	0	0
0	4.81	5.02	3.63	4.47	5.32	3.99	1	1	1.85	3.54	22.67	8.01	0	0	0	0	0	1	0	0	0	0	0	1	0	0	0	0	0	0	0	0	0	0	0	0	0	0	0	0	0	0	0	0	0	0	0	0	0
0	4.83	5.02	3.63	4.47	5.32	3.99	1	1	1.85	3.54	22.92	8.26	0	0	0	0	0	1	0	0	0	0	0	1	0	0	0	0	0	0	0	0	0	0	0	0	0	0	0	0	0	0	0	0	0	0	0	0	0
0	4.90	5	3.63	4.47	5.34	4.04	1	1	2	3.54	23.17	8.51	0	0	1	0	0	1	0	0	0	0	0	1	0	0	0	0	0	0	0	0	0	0	0	0	0	0	0	0	0	0	0	0	0	0	0	0	0
0	4.83	5	3.63	4.47	5.34	4.04	1	1	2	3.58	23.42	8.76	0	0	0	0	0	1	0	0	0	0	0	1	0	0	0	0	0	0	0	0	0	0	0	0	0	0	0	0	0	0	0	0	0	0	0	0	0
0	4.88	5.05	3.63	4.47	5.34	4.04	1	1	2	3.53	23.67	9.01	0	0	0	0	0	1	0	0	0	0	0	1	0	0	0	0	0	0	0	0	0	0	0	0	0	0	0	0	0	0	0	0	0	0	0	0	0
0	4.86	5.05	3.63	4.47	5.34	4.04	1	1	2	3.52	23.92	9.26	0	0	0	0	0	1	0	0	0	0	0	1	0	0	0	0	0	0	0	0	0	0	0	0	0	0	0	0	0	0	0	0	0	0	0	0	0
0	4.84	5.02	3.63	4.47	5.38	4.08	1	1	2.1	3.53	24.17	9.51	0	0	0	0	0	1	0	0	0	0	0	1	0	0	0	0	0	0	0	0	0	0	0	0	0	0	0	0	0	0	0	0	0	0	0	0	0
0	4.87	5.02	3.63	4.47	5.38	4.08	1	1	2.1	3.52	24.42	9.76	0	0	0	0	0	1	0	0	0	0	0	1	0	0	0	0	0	0	0	0	0	0	0	0	0	0	0	0	0	0	0	0	0	0	0	0	0
0	5.03	5.05	3.63	4.47	5.38	4.08	1	1	2.1	3.51	24.67	10.01	0	0	1	0	0	1	0	0	0	0	0	1	0	0	0	0	0	0	0	0	0	0	0	0	0	0	0	0	0	0	0	0	0	0	0	0	0
0	4.99	5.05	3.63	4.47	5.38	4.08	1	1	2.1	3.51	24.92	10.26	0	0	0	0	0	1	0	0	0	0	0	1	0	0	0	0	0	0	0	0	0	0	0	0	0	0	0	0	0	0	0	0	0	0	0	0	0
0	5.02	5.05	3.63	4.47	5.41	4.12	1	1	2.26	3.52	25.17	10.51	0	0	0	0	0	1	0	0	0	0	0	1	0	0	0	0	0	0	0	0	0	0	0	0	0	0	0	0	0	0	0	0	0	0	0	0	0
0	5.06	5.05	3.63	4.47	5.41	4.12	1	1	2.26	3.51	25.42	10.76	0	0	0	0	0	1	0	0	0	0	0	1	0	0	0	0	0	0	0	0	0	0	0	0	0	0	0	0	0	0	0	0	0	0	0	0	0
0	5.13	5.01	3.63	4.47	5.41	4.12	1	1	2.26	3.51	25.67	11.01	0	0	0	0	0	1	0	0	0	0	0	1	0	0	0	0	0	0	0	0	0	0	0	0	0	0	0	0	0	0	0	0	0	0	0	0	0
0	4.00	4.66	3.72	4.09	4.61	2.87	0	1	0	2.84	16.58	0.23	0	0	0	0	0	0	1	0	0	0	0	1	0	0	0	0	0	0	0	0	0	0	0	0	0	0	0	0	0	0	0	0	0	0	0	0	0
0	3.95	4.66	3.72	4.1	4.61	2.87	0	1	0	2.84	16.83	0.48	0	0	0	0	0	0	1	0	0	0	0	1	0	0	0	0	0	0	0	0	0	0	0	0	0	0	0	0	0	0	0	0	0	0	0	0	0
0	3.96	4.65	3.77	4.1	4.61	2.87	0	1	0	2.86	17.08	0.73	0	0	0	0	0	0	1	0	0	0	0	1	0	0	0	0	0	0	0	0	0	0	0	0	0	0	0	0	0	0	0	0	0	0	0	0	0
1	3.90	4.65	3.77	4.1	4.61	2.87	0	1	0	2.86	17.33	0.98	0	0	0	0	0	0	1	0	0	0	0	1	0	0	0	0	0	0	0	0	0	0	0	0	0	0	0	0	0	0	0	0	0	0	0	0	0
1	3.99	4.67	3.77	4.1	4.76	3.43	0	1	1.18	2.86	17.58	1.23	0	0	0	0	0	1	0	0	0	0	0	1	0	0	0	0	0	0	0	0	0	0	0	0	0	0	0	0	0	0	0	0	0	0	0	0	0
1	3.94	4.67	3.77	4.1	4.76	3.43	0	1	1.18	2.88	17.83	1.48	0	0	0	0	0	1	0	0	0	0	0	1	0	0	0	0	0	0	0	0	0	0	0	0	0	0	0	0	0	0	0	0	0	0	0	0	0
1	3.90	4.62	3.77	4.1	4.76	3.43	0	1	1.18	2.88	18.08	1.73	0	0	0	0	0	1	0	0	0	0	0	1	0	0	0	0	0	0	0	0	0	0	0	0	0	0	0	0	0	0	0	0	0	0	0	0	0
1	3.91	4.62	3.77	4.1	4.76	3.43	0	1	1.18	2.87	18.33	1.98	0	0	0	0	0	1	0	0	0	0	0	1	0	0	0	0	0	0	0	0	0	0	0	0	0	0	0	0	0	0	0	0	0	0	0	0	0
1	3.91	4.62	3.77	4.1	4.72	3.18	0	1	1.18	2.87	18.58	2.23	0	0	0	0	0	1	0	0	0	0	0	1	0	0	0	0	0	0	0	0	0	0	0	0	0	0	0	0	0	0	0	0	0	0	0	0	0
1	3.85	4.62	3.77	4.1	4.72	3.18	0	1	1.18	2.89	18.83	2.48	0	0	0	0	0	1	0	0	0	0	0	1	0	0	0	0	0	0	0	0	0	0	0	0	0	0	0	0	0	0	0	0	0	0	0	0	0
1	3.79	4.7	3.77	4.1	4.72	3.18	0	1	1.18	2.89	19.08	2.73	0	0	0	0	0	1	0	0	0	0	0	1	0	0	0	0	0	0	0	0	0	0	0	0	0	0	0	0	0	0	0	0	0	0	0	0	0
1	3.81	4.7	3.77	4.1	4.72	3.18	0	1	1.18	2.88	19.33	2.98	0	0	0	0	0	1	0	0	0	0	0	1	0	0	0	0	0	0	0	0	0	0	0	0	0	0	0	0	0	0	0	0	0	0	0	0	0
1	3.79	4.71	3.77	4.1	4.68	0	0	1	1.18	2.88	19.58	3.23	0	0	0	0	0	1	0	0	0	0	0	1	0	0	0	0	0	0	0	0	0	0	0	0	0	0	0	0	0	0	0	0	0	0	0	0	0
1	3.81	4.71	3.77	4.1	4.68	0	0	1	1.18	2.88	19.83	3.48	0	0	0	0	0	1	0	0	0	0	0	1	0	0	0	0	0	0	0	0	0	0	0	0	0	0	0	0	0	0	0	0	0	0	0	0	0
1	3.91	4.73	3.77	4.1	4.68	0	0	1	1.18	2.87	20.08	3.73	0	0	0	0	0	1	0	0	0	0	0	1	0	0	0	0	0	0	0	0	0	0	0	0	0	0	0	0	0	0	0	0	0	0	0	0	0
1	3.92	4.73	3.77	4.1	4.68	0	0	1	1.18	2.87	20.33	3.98	0	0	0	0	0	1	0	0	0	0	0	1	0	0	0	0	0	0	0	0	0	0	0	0	0	0	0	0	0	0	0	0	0	0	0	0	0
1	3.91	4.7	3.77	4.1	4.74	3.18	0	1	1.18	2.85	20.58	4.23	0	0	0	0	0	1	0	0	0	0	0	1	0	0	0	0	0	0	0	0	0	0	0	0	0	0	0	0	0	0	0	0	0	0	0	0	0
1	4.06	4.7	3.77	4.1	4.74	3.18	0	1	1.18	2.84	20.83	4.48	0	0	0	0	0	1	0	0	0	0	0	1	0	0	0	0	0	0	0	0	0	0	0	0	0	0	0	0	0	0	0	0	0	0	0	0	0
1	4.10	4.7	3.77	4.1	4.74	3.18	0	1	1.18	2.85	21.08	4.73	0	0	0	0	0	1	0	0	0	0	0	1	0	0	0	0	0	0	0	0	0	0	0	0	0	0	0	0	0	0	0	0	0	0	0	0	0
1	4.06	4.7	3.77	4.1	4.74	3.18	0	1	1.18	2.84	21.33	4.98	0	0	0	0	0	1	0	0	0	0	0	1	0	0	0	0	0	0	0	0	0	0	0	0	0	0	0	0	0	0	0	0	0	0	0	0	0
1	4.18	4.68	3.77	4.1	4.73	3.28	0	1	1.18	2.84	21.58	5.23	0	0	0	0	0	1	0	0	0	0	0	1	0	0	0	0	0	0	0	0	0	0	0	0	0	0	0	0	0	0	0	0	0	0	0	0	0
1	4.09	4.68	3.77	4.1	4.73	3.28	0	1	1.18	2.86	21.83	5.48	0	0	0	0	0	1	0	0	0	0	0	1	0	0	0	0	0	0	0	0	0	0	0	0	0	0	0	0	0	0	0	0	0	0	0	0	0
1	4.00	4.72	3.77	4.1	4.73	3.28	0	1	1.18	2.86	22.08	5.73	0	0	0	0	0	1	0	0	0	0	0	1	0	0	0	0	0	0	0	0	0	0	0	0	0	0	0	0	0	0	0	0	0	0	0	0	0
1	4.01	4.72	3.77	4.1	4.73	3.28	0	1	1.18	2.88	22.33	5.98	0	0	0	0	0	1	0	0	0	0	0	1	0	0	0	0	0	0	0	0	0	0	0	0	0	0	0	0	0	0	0	0	0	0	0	0	0
1	3.91	4.74	3.77	4.1	4.73	3.16	0	1	1.4	2.88	22.58	6.23	0	0	0	0	0	1	0	0	0	0	0	1	0	0	0	0	0	0	0	0	0	0	0	0	0	0	0	0	0	0	0	0	0	0	0	0	0
1	3.92	4.74	3.77	4.1	4.73	3.16	0	1	1.4	2.89	22.83	6.48	0	0	0	0	0	1	0	0	0	0	0	1	0	0	0	0	0	0	0	0	0	0	0	0	0	0	0	0	0	0	0	0	0	0	0	0	0
1	3.94	4.77	3.77	4.1	4.73	3.16	0	1	1.4	2.89	23.08	6.73	0	0	0	0	0	1	0	0	0	0	0	1	0	0	0	0	0	0	0	0	0	0	0	0	0	0	0	0	0	0	0	0	0	0	0	0	0
1	3.89	4.77	3.77	4.1	4.73	3.16	0	1	1.4	2.93	23.33	6.98	0	0	1	0	0	1	0	0	0	0	0	1	0	0	0	0	0	0	0	0	0	0	0	0	0	0	0	0	0	0	0	0	0	0	0	0	0
1	3.92	4.76	3.77	4.1	4.75	2.61	0	1	1.4	2.93	23.58	7.23	0	0	0	0	0	1	0	0	0	0	0	1	0	0	0	0	0	0	0	0	0	0	0	0	0	0	0	0	0	0	0	0	0	0	0	0	0
1	3.92	4.76	3.77	4.1	4.75	2.61	0	1	1.4	2.94	23.83	7.48	0	0	0	0	0	1	0	0	0	0	0	1	0	0	0	0	0	0	0	0	0	0	0	0	0	0	0	0	0	0	0	0	0	0	0	0	0
1	3.96	4.8	3.77	4.1	4.75	2.61	0	1	1.4	2.93	24.08	7.73	0	0	0	0	0	1	0	0	0	0	0	1	0	0	0	0	0	0	0	0	0	0	0	0	0	0	0	0	0	0	0	0	0	0	0	0	0
1	4.00	4.8	3.77	4.1	4.75	2.61	0	1	1.4	2.95	24.33	7.98	0	0	0	0	0	1	0	0	0	0	0	1	0	0	0	0	0	0	0	0	0	0	0	0	0	0	0	0	0	0	0	0	0	0	0	0	0
1	3.97	4.72	3.77	4.1	4.73	2.89	0	1	1.4	2.95	24.58	8.23	0	0	0	0	0	1	0	0	0	0	0	1	0	0	0	0	0	0	0	0	0	0	0	0	0	0	0	0	0	0	0	0	0	0	0	0	0
1	3.97	4.72	3.77	4.1	4.73	2.89	0	1	1.4	2.95	24.83	8.48	0	0	0	0	0	1	0	0	0	0	0	1	0	0	0	0	0	0	0	0	0	0	0	0	0	0	0	0	0	0	0	0	0	0	0	0	0
1	3.97	4.65	3.77	4.1	4.73	2.89	0	1	1.4	2.94	25.08	8.73	0	0	0	0	0	1	0	0	0	0	0	1	0	0	0	0	0	0	0	0	0	0	0	0	0	0	0	0	0	0	0	0	0	0	0	0	0
1	3.97	4.65	3.77	4.1	4.73	2.89	0	1	1.4	2.94	25.33	8.98	0	0	0	0	0	1	0	0	0	0	0	1	0	0	0	0	0	0	0	0	0	0	0	0	0	0	0	0	0	0	0	0	0	0	0	0	0
1	3.97	4.67	3.77	4.1	4.71	2.74	0	1	1.4	2.94	25.58	9.23	0	0	0	0	0	0	1	0	0	0	0	1	0	0	0	0	0	0	0	0	0	0	0	0	0	0	0	0	0	0	0	0	0	0	0	0	0
1	3.94	4.67	3.77	4.1	4.71	2.74	0	1	1.4	2.94	25.83	9.48	0	0	0	0	0	0	1	0	0	0	0	1	0	0	0	0	0	0	0	0	0	0	0	0	0	0	0	0	0	0	0	0	0	0	0	0	0
1	3.95	4.67	3.77	4.1	4.71	2.74	0	1	1.4	2.93	26.08	9.73	0	0	0	0	0	0	1	0	0	0	0	1	0	0	0	0	0	0	0	0	0	0	0	0	0	0	0	0	0	0	0	0	0	0	0	0	0
1	3.96	4.67	3.77	4.1	4.71	2.74	0	1	1.4	2.92	26.33	9.98	0	0	0	0	0	0	1	0	0	0	0	1	0	0	0	0	0	0	0	0	0	0	0	0	0	0	0	0	0	0	0	0	0	0	0	0	0
1	3.96	4.7	3.77	4.1	4.61	0	0	1	1.4	2.92	26.58	10.23	0	0	0	0	0	0	1	0	0	0	0	1	0	0	0	0	0	0	0	0	0	0	0	0	0	0	0	0	0	0	0	0	0	0	0	0	0
1	3.96	4.7	3.77	4.1	4.61	0	0	1	1.4	2.91	26.83	10.48	0	0	0	0	0	0	1	0	0	0	0	1	0	0	0	0	0	0	0	0	0	0	0	0	0	0	0	0	0	0	0	0	0	0	0	0	0
1	3.97	4.71	3.77	4.1	4.61	0	0	1	1.4	2.91	27.08	10.73	0	0	0	0	0	0	1	0	0	0	0	1	0	0	0	0	0	0	0	0	0	0	0	0	0	0	0	0	0	0	0	0	0	0	0	0	0
1	3.97	4.71	3.77	4.1	4.61	0	0	1	1.4	2.91	27.33	10.98	0	0	0	0	0	0	1	0	0	0	0	1	0	0	0	0	0	0	0	0	0	0	0	0	0	0	0	0	0	0	0	0	0	0	0	0	0
0	4.34	3.45	1.3	3.71	3.81	2.82	1	1	0	2.59	9	0.05	0	0	0	0	0	0	1	0	0	0	0	1	0	0	0	0	0	0	0	0	0	0	0	0	0	0	0	0	0	0	0	0	0	0	0	0	0
0	4.26	3.9	3.25	3.84	3.99	2.98	1	1	1.18	2.62	9.25	0.3	0	0	0	0	0	0	1	0	0	0	0	1	0	0	0	0	0	0	0	0	0	0	0	0	0	0	0	0	0	0	0	0	0	0	0	0	0
0	4.43	3.9	3.25	3.84	3.99	2.98	1	1	1.18	2.63	9.5	0.55	0	0	0	0	0	0	1	0	0	0	0	1	0	0	0	0	0	0	0	0	0	0	0	0	0	0	0	0	0	0	0	0	0	0	0	0	0
0	4.41	3.89	3.25	3.84	3.99	2.98	1	1	1.18	2.65	9.75	0.8	0	0	0	0	0	0	1	0	0	0	0	1	0	0	0	0	0	0	0	0	0	0	0	0	0	0	0	0	0	0	0	0	0	0	0	0	0
0	4.47	3.89	3.25	3.84	3.99	2.98	1	1	1.18	2.65	10	1.05	0	0	0	0	0	0	1	0	0	0	0	1	0	0	0	0	0	0	0	0	0	0	0	0	0	0	0	0	0	0	0	0	0	0	0	0	0
0	4.38	3.96	3.25	4.54	4.11	2.97	1	1	1.18	2.65	10.25	1.3	0	0	0	0	0	0	1	0	0	0	0	1	0	0	0	0	0	0	0	0	0	0	0	0	0	0	0	0	0	0	0	0	0	0	0	0	0
0	4.26	3.96	3.25	4.54	4.11	2.97	1	1	1.18	2.65	10.5	1.55	0	0	0	0	0	0	1	0	0	0	0	1	0	0	0	0	0	0	0	0	0	0	0	0	0	0	0	0	0	0	0	0	0	0	0	0	0
0	4.14	3.94	3.25	4.54	4.11	2.97	1	1	1.18	2.65	10.75	1.8	0	0	0	0	0	0	1	0	0	0	0	1	0	0	0	0	0	0	0	0	0	0	0	0	0	0	0	0	0	0	0	0	0	0	0	0	0
0	4.18	3.94	3.25	4.54	4.11	2.97	1	1	1.18	2.64	11	2.05	0	0	0	0	0	0	1	0	0	0	0	1	0	0	0	0	0	0	0	0	0	0	0	0	0	0	0	0	0	0	0	0	0	0	0	0	0
0	4.03	4.05	3.25	4.54	4.16	3.01	1	1	0.48	2.62	11.25	2.3	0	0	0	0	0	0	1	0	0	0	0	1	0	0	0	0	0	0	0	0	0	0	0	0	0	0	0	0	0	0	0	0	0	0	0	0	0
0	4.12	4.05	3.25	4.54	4.16	3.01	1	1	0.48	2.61	11.5	2.55	0	0	0	0	0	0	1	0	0	0	0	1	0	0	0	0	0	0	0	0	0	0	0	0	0	0	0	0	0	0	0	0	0	0	0	0	0
0	4.19	4.04	3.27	4.55	4.16	3.01	1	1	0.48	2.63	11.75	2.8	0	0	0	0	0	0	1	0	0	0	0	1	0	0	0	0	0	0	0	0	0	0	0	0	0	0	0	0	0	0	0	0	0	0	0	0	0
0	4.17	4.04	3.27	4.56	4.16	3.01	1	1	0.48	2.64	12	3.05	0	0	0	0	0	0	1	0	0	0	0	1	0	0	0	0	0	0	0	0	0	0	0	0	0	0	0	0	0	0	0	0	0	0	0	0	0
0	4.16	4.1	3.28	4.56	4.19	3.15	1	1	0.48	2.62	12.25	3.3	0	0	0	0	0	0	1	0	0	0	0	1	0	0	0	0	0	0	0	0	0	0	0	0	0	0	0	0	0	0	0	0	0	0	0	0	0
0	4.30	4.1	3.28	4.56	4.19	3.15	1	1	0.48	2.61	12.5	3.55	0	0	1	0	0	0	1	0	0	0	0	1	0	0	0	0	0	0	0	0	0	0	0	0	0	0	0	0	0	0	0	0	0	0	0	0	0
0	4.23	4.08	3.28	4.56	4.19	3.15	1	1	0.48	2.61	12.75	3.8	0	0	0	0	0	0	1	0	0	0	0	1	0	0	0	0	0	0	0	0	0	0	0	0	0	0	0	0	0	0	0	0	0	0	0	0	0
0	4.26	4.08	3.28	4.56	4.19	3.15	1	1	0.48	2.62	13	4.05	0	0	0	0	0	0	1	0	0	0	0	1	0	0	0	0	0	0	0	0	0	0	0	0	0	0	0	0	0	0	0	0	0	0	0	0	0
0	4.16	4.11	3.28	4.54	4.26	3.12	1	1	0.6	2.63	13.25	4.3	0	0	0	0	0	1	0	0	0	0	0	1	0	0	0	0	0	0	0	0	0	0	0	0	0	0	0	0	0	0	0	0	0	0	0	0	0
0	4.07	4.11	3.28	4.54	4.26	3.12	1	1	0.6	2.61	13.5	4.55	0	0	0	0	0	1	0	0	0	0	0	1	0	0	0	0	0	0	0	0	0	0	0	0	0	0	0	0	0	0	0	0	0	0	0	0	0
0	4.14	4.13	3.28	4.54	4.26	3.12	1	1	0.6	2.65	13.75	4.8	0	0	0	0	0	1	0	0	0	0	0	1	0	0	0	0	0	0	0	0	0	0	0	0	0	0	0	0	0	0	0	0	0	0	0	0	0
0	4.18	4.13	3.28	4.54	4.26	3.12	1	1	0.6	2.64	14	5.05	0	0	0	0	0	1	0	0	0	0	0	1	0	0	0	0	0	0	0	0	0	0	0	0	0	0	0	0	0	0	0	0	0	0	0	0	0
0	4.27	4.16	3.28	4.54	4.29	2.88	1	1	1	2.65	14.25	5.3	0	0	0	0	0	1	0	0	0	0	0	1	0	0	0	0	0	0	0	0	0	0	0	0	0	0	0	0	0	0	0	0	0	0	0	0	0
0	4.34	4.16	3.28	4.54	4.29	2.88	1	1	1	2.66	14.5	5.55	0	0	0	0	0	1	0	0	0	0	0	1	0	0	0	0	0	0	0	0	0	0	0	0	0	0	0	0	0	0	0	0	0	0	0	0	0
0	4.33	4.14	3.28	4.54	4.29	2.88	1	1	1	2.66	14.75	5.8	0	0	0	0	0	1	0	0	0	0	0	1	0	0	0	0	0	0	0	0	0	0	0	0	0	0	0	0	0	0	0	0	0	0	0	0	0
0	4.34	4.14	3.28	4.54	4.29	2.88	1	1	1	2.67	15	6.05	0	0	0	0	0	1	0	0	0	0	0	1	0	0	0	0	0	0	0	0	0	0	0	0	0	0	0	0	0	0	0	0	0	0	0	0	0
0	4.35	4.19	3.28	4.54	4.33	3.28	1	1	1.23	2.68	15.25	6.3	0	0	0	0	0	1	0	0	0	0	0	1	0	0	0	0	0	0	0	0	0	0	0	0	0	0	0	0	0	0	0	0	0	0	0	0	0
0	4.31	4.19	3.28	4.54	4.33	3.28	1	1	1.23	2.69	15.5	6.55	0	0	0	0	0	1	0	0	0	0	0	1	0	0	0	0	0	0	0	0	0	0	0	0	0	0	0	0	0	0	0	0	0	0	0	0	0
0	4.39	4.17	3.28	4.54	4.33	3.28	1	1	1.23	2.72	15.75	6.8	0	0	0	0	0	1	0	0	0	0	0	1	0	0	0	0	0	0	0	0	0	0	0	0	0	0	0	0	0	0	0	0	0	0	0	0	0
0	4.35	4.17	3.28	4.54	4.33	3.28	1	1	1.23	2.7	16	7.05	0	0	0	0	0	1	0	0	0	0	0	1	0	0	0	0	0	0	0	0	0	0	0	0	0	0	0	0	0	0	0	0	0	0	0	0	0
0	4.33	4.2	3.28	4.54	4.34	3.28	1	1	1.3	2.69	16.25	7.3	0	0	0	0	0	1	0	0	0	0	0	1	0	0	0	0	0	0	0	0	0	0	0	0	0	0	0	0	0	0	0	0	0	0	0	0	0
0	4.28	4.2	3.28	4.54	4.34	3.28	1	1	1.3	2.7	16.5	7.55	0	0	0	0	0	1	0	0	0	0	0	1	0	0	0	0	0	0	0	0	0	0	0	0	0	0	0	0	0	0	0	0	0	0	0	0	0
0	4.33	4.2	3.28	4.54	4.34	3.28	1	1	1.3	2.69	16.75	7.8	0	0	0	0	0	1	0	0	0	0	0	1	0	0	0	0	0	0	0	0	0	0	0	0	0	0	0	0	0	0	0	0	0	0	0	0	0
0	4.38	4.2	3.28	4.54	4.34	3.28	1	1	1.3	2.64	17	8.05	0	0	0	0	0	1	0	0	0	0	0	1	0	0	0	0	0	0	0	0	0	0	0	0	0	0	0	0	0	0	0	0	0	0	0	0	0
0	4.36	4.26	3.28	4.54	4.38	3.15	1	1	1.3	2.64	17.25	8.3	0	0	0	0	0	1	0	0	0	0	0	1	0	0	0	0	0	0	0	0	0	0	0	0	0	0	0	0	0	0	0	0	0	0	0	0	0
0	4.31	4.26	3.28	4.54	4.38	3.15	1	1	1.3	2.6	17.5	8.55	0	0	0	0	0	1	0	0	0	0	0	1	0	0	0	0	0	0	0	0	0	0	0	0	0	0	0	0	0	0	0	0	0	0	0	0	0
0	4.40	4.27	3.28	4.54	4.38	3.15	1	1	1.3	2.62	17.75	8.8	0	0	0	0	0	1	0	0	0	0	0	1	0	0	0	0	0	0	0	0	0	0	0	0	0	0	0	0	0	0	0	0	0	0	0	0	0
0	4.46	4.27	3.28	4.54	4.38	3.15	1	1	1.3	2.61	18	9.05	0	0	1	0	0	1	0	0	0	0	0	1	0	0	0	0	0	0	0	0	0	0	0	0	0	0	0	0	0	0	0	0	0	0	0	0	0
1	4.51	4.34	3.28	4.54	4.41	3.37	1	1	1.38	2.63	18.25	9.3	0	0	0	0	0	1	0	0	0	0	0	1	0	0	0	0	0	0	0	0	0	0	0	0	0	0	0	0	0	0	0	0	0	0	0	0	0
1	4.49	4.34	3.28	4.54	4.41	3.37	1	1	1.38	2.65	18.5	9.55	0	0	0	0	0	1	0	0	0	0	0	1	0	0	0	0	0	0	0	0	0	0	0	0	0	0	0	0	0	0	0	0	0	0	0	0	0
1	4.56	4.27	3.28	4.54	4.41	3.37	1	1	1.38	2.68	18.75	9.8	0	0	0	0	0	1	0	0	0	0	0	1	0	0	0	0	0	0	0	0	0	0	0	0	0	0	0	0	0	0	0	0	0	0	0	0	0
1	4.49	4.27	3.28	4.54	4.41	3.37	1	1	1.38	2.69	19	10.05	0	0	0	0	0	1	0	0	0	0	0	1	0	0	0	0	0	0	0	0	0	0	0	0	0	0	0	0	0	0	0	0	0	0	0	0	0
1	4.56	4.31	3.28	4.54	4.45	3.46	1	1	1.51	2.7	19.25	10.3	0	0	0	0	0	1	0	0	0	0	0	1	0	0	0	0	0	0	0	0	0	0	0	0	0	0	0	0	0	0	0	0	0	0	0	0	0
0	4.05	3.68	1.61	3.45	3.86	2.43	1	1	0	2.01	3.92	0.27	0	0	0	0	0	0	1	0	0	0	0	1	0	0	0	0	0	0	0	0	0	0	0	0	0	0	0	0	0	0	0	0	0	0	0	0	0
0	4.03	3.77	2.47	3.45	4.14	2.9	1	1	1.54	1.95	4.17	0.52	0	0	0	0	0	0	1	0	0	0	0	1	0	0	0	0	0	0	0	0	0	0	0	0	0	0	0	0	0	0	0	0	0	0	0	0	0
0	4.07	3.77	2.47	3.45	4.14	2.9	1	1	1.54	1.96	4.42	0.77	0	0	0	0	0	0	1	0	0	0	0	1	0	0	0	0	0	0	0	0	0	0	0	0	0	0	0	0	0	0	0	0	0	0	0	0	0
0	4.12	4.05	2.48	4.08	4.14	2.9	1	1	1.54	1.96	4.67	1.02	0	0	0	0	0	0	1	0	0	0	0	1	0	0	0	0	0	0	0	0	0	0	0	0	0	0	0	0	0	0	0	0	0	0	0	0	0
0	4.04	4.05	2.48	4.08	4.14	2.9	1	1	1.54	1.96	4.92	1.27	0	0	0	0	0	0	1	0	0	0	0	1	0	0	0	0	0	0	0	0	0	0	0	0	0	0	0	0	0	0	0	0	0	0	0	0	0
0	3.96	4.09	2.48	4.08	4.21	3.2	1	1	1.41	2.02	5.17	1.52	0	0	0	0	0	0	1	0	0	0	0	1	0	0	0	0	0	0	0	0	0	0	0	0	0	0	0	0	0	0	0	0	0	0	0	0	0
0	4.07	4.09	2.48	4.08	4.21	3.2	1	1	1.41	2.02	5.42	1.77	0	0	0	0	0	0	1	0	0	0	0	1	0	0	0	0	0	0	0	0	0	0	0	0	0	0	0	0	0	0	0	0	0	0	0	0	0
0	4.15	4.04	2.49	4.12	4.21	3.2	1	1	1.41	2.03	5.67	2.02	0	0	0	0	0	1	0	0	0	0	0	1	0	0	0	0	0	0	0	0	0	0	0	0	0	0	0	0	0	0	0	0	0	0	0	0	0
0	4.18	4.04	2.49	4.12	4.21	3.2	1	1	1.41	2.04	5.92	2.27	0	0	0	0	0	1	0	0	0	0	0	1	0	0	0	0	0	0	0	0	0	0	0	0	0	0	0	0	0	0	0	0	0	0	0	0	0
0	4.23	4.06	2.86	4.12	4.32	3.32	1	1	1.57	2.08	6.17	2.52	0	0	0	0	0	1	0	0	0	0	0	1	0	0	0	0	0	0	0	0	0	0	0	0	0	0	0	0	0	0	0	0	0	0	0	0	0
0	4.30	4.06	2.86	4.13	4.32	3.32	1	1	1.57	2.08	6.42	2.77	0	0	0	0	0	1	0	0	0	0	0	1	0	0	0	0	0	0	0	0	0	0	0	0	0	0	0	0	0	0	0	0	0	0	0	0	0
0	4.22	4.12	2.86	4.13	4.32	3.32	1	1	1.57	2.08	6.67	3.02	0	0	0	0	0	1	0	0	0	0	0	1	0	0	0	0	0	0	0	0	0	0	0	0	0	0	0	0	0	0	0	0	0	0	0	0	0
0	4.17	4.12	2.86	4.13	4.32	3.32	1	1	1.57	2.08	6.92	3.27	0	0	0	0	0	1	0	0	0	0	0	1	0	0	0	0	0	0	0	0	0	0	0	0	0	0	0	0	0	0	0	0	0	0	0	0	0
0	4.20	4.15	2.86	4.13	4.32	3.35	1	1	1.58	2.11	7.17	3.52	0	0	0	0	0	1	0	0	0	0	0	1	0	0	0	0	0	0	0	0	0	0	0	0	0	0	0	0	0	0	0	0	0	0	0	0	0
0	3.98	4.15	2.86	4.13	4.32	3.35	1	1	1.58	2.11	7.42	3.77	0	0	0	0	0	1	0	0	0	0	0	1	0	0	0	0	0	0	0	0	0	0	0	0	0	0	0	0	0	0	0	0	0	0	0	0	0
0	4.04	4.1	2.86	4.13	4.32	3.35	1	1	1.58	2.1	7.67	4.02	0	0	0	0	0	1	0	0	0	0	0	1	0	0	0	0	0	0	0	0	0	0	0	0	0	0	0	0	0	0	0	0	0	0	0	0	0
0	4.02	4.1	2.86	4.13	4.32	3.35	1	1	1.58	2.1	7.92	4.27	0	0	0	0	0	1	0	0	0	0	0	1	0	0	0	0	0	0	0	0	0	0	0	0	0	0	0	0	0	0	0	0	0	0	0	0	0
0	3.92	4.05	2.86	4.13	4.28	3.27	1	1	1.58	2.14	8.17	4.52	0	0	0	0	0	1	0	0	0	0	0	1	0	0	0	0	0	0	0	0	0	0	0	0	0	0	0	0	0	0	0	0	0	0	0	0	0
0	3.91	4.05	2.86	4.13	4.28	3.27	1	1	1.58	2.14	8.42	4.77	0	0	0	0	0	1	0	0	0	0	0	1	0	0	0	0	0	0	0	0	0	0	0	0	0	0	0	0	0	0	0	0	0	0	0	0	0
0	3.78	4.1	2.86	4.13	4.28	3.27	1	1	1.58	2.14	8.67	5.02	0	0	0	0	0	1	0	0	0	0	0	1	0	0	0	0	0	0	0	0	0	0	0	0	0	0	0	0	0	0	0	0	0	0	0	0	0
0	3.86	4.1	2.86	4.13	4.28	3.27	1	1	1.58	2.13	8.92	5.27	0	0	1	0	0	1	0	0	0	0	0	1	0	0	0	0	0	0	0	0	0	0	0	0	0	0	0	0	0	0	0	0	0	0	0	0	0
0	3.97	4.25	2.86	4.13	4.37	3.13	1	1	1.3	2.14	9.17	5.52	0	0	0	0	0	1	0	0	0	0	0	1	0	0	0	0	0	0	0	0	0	0	0	0	0	0	0	0	0	0	0	0	0	0	0	0	0
0	3.96	4.25	2.86	4.13	4.37	3.13	1	1	1.3	2.16	9.42	5.77	0	0	0	0	0	1	0	0	0	0	0	1	0	0	0	0	0	0	0	0	0	0	0	0	0	0	0	0	0	0	0	0	0	0	0	0	0
0	4.00	4.29	2.86	4.13	4.37	3.13	1	1	1.3	2.17	9.67	6.02	0	0	0	0	0	1	0	0	0	0	0	1	0	0	0	0	0	0	0	0	0	0	0	0	0	0	0	0	0	0	0	0	0	0	0	0	0
0	4.02	4.29	2.86	4.13	4.37	3.13	1	1	1.3	2.16	9.92	6.27	0	0	0	0	0	1	0	0	0	0	0	1	0	0	0	0	0	0	0	0	0	0	0	0	0	0	0	0	0	0	0	0	0	0	0	0	0
0	4.03	4.24	2.86	4.13	4.32	3.22	1	1	1.58	2.17	10.17	6.52	0	0	0	0	0	1	0	0	0	0	0	1	0	0	0	0	0	0	0	0	0	0	0	0	0	0	0	0	0	0	0	0	0	0	0	0	0
0	4.00	4.24	2.86	4.13	4.32	3.22	1	1	1.58	2.16	10.42	6.77	0	0	0	0	0	1	0	0	0	0	0	1	0	0	0	0	0	0	0	0	0	0	0	0	0	0	0	0	0	0	0	0	0	0	0	0	0
0	4.02	4.25	2.86	4.13	4.32	3.22	1	1	1.58	2.17	10.67	7.02	0	0	1	0	0	1	0	0	0	0	0	1	0	0	0	0	0	0	0	0	0	0	0	0	0	0	0	0	0	0	0	0	0	0	0	0	0
0	4.00	4.25	2.86	4.13	4.32	3.22	1	1	1.58	2.17	10.92	7.27	0	0	0	0	0	1	0	0	0	0	0	1	0	0	0	0	0	0	0	0	0	0	0	0	0	0	0	0	0	0	0	0	0	0	0	0	0
0	3.99	4.25	2.86	4.13	4.48	3.28	1	1	1.51	2.2	11.17	7.52	0	0	0	0	0	1	0	0	0	0	0	1	0	0	0	0	0	0	0	0	0	0	0	0	0	0	0	0	0	0	0	0	0	0	0	0	0
0	3.97	4.25	2.86	4.13	4.48	3.28	1	1	1.51	2.2	11.42	7.77	0	0	0	0	0	1	0	0	0	0	0	1	0	0	0	0	0	0	0	0	0	0	0	0	0	0	0	0	0	0	0	0	0	0	0	0	0
0	4.08	4.31	2.86	4.13	4.48	3.28	1	1	1.51	2.2	11.67	8.02	0	0	0	0	0	1	0	0	0	0	0	1	0	0	0	0	0	0	0	0	0	0	0	0	0	0	0	0	0	0	0	0	0	0	0	0	0
0	4.02	4.31	2.86	4.13	4.48	3.28	1	1	1.51	2.2	11.92	8.27	0	0	0	0	0	1	0	0	0	0	0	1	0	0	0	0	0	0	0	0	0	0	0	0	0	0	0	0	0	0	0	0	0	0	0	0	0
0	4.02	4.33	2.86	4.13	4.41	3.3	1	1	1.54	2.27	12.17	8.52	0	0	0	0	0	1	0	0	0	0	0	1	0	0	0	0	0	0	0	0	0	0	0	0	0	0	0	0	0	0	0	0	0	0	0	0	0
0	3.99	4.33	2.86	4.13	4.41	3.3	1	1	1.54	2.26	12.42	8.77	0	0	0	0	0	0	1	0	0	0	0	1	0	0	0	0	0	0	0	0	0	0	0	0	0	0	0	0	0	0	0	0	0	0	0	0	0
0	4.06	4.36	2.86	4.13	4.41	3.3	1	1	1.54	2.25	12.67	9.02	0	0	0	0	0	0	1	0	0	0	0	1	0	0	0	0	0	0	0	0	0	0	0	0	0	0	0	0	0	0	0	0	0	0	0	0	0
0	0.00	3.21	2.09	2.97	3.53	2.15	0	0	0	1.88	15.17	0.15	0	0	0	0	0	0	0	0	1	0	0	1	0	0	0	0	0	0	0	0	0	0	0	0	0	0	0	0	0	0	0	0	0	0	0	0	0
0	0.00	3.21	2.09	3.04	3.53	2.15	0	0	0	1.88	15.42	0.41	0	0	0	0	0	0	0	0	1	0	0	1	0	0	0	0	0	0	0	0	0	0	0	0	0	0	0	0	0	0	0	0	0	0	0	0	0
0	0.00	3.21	2.25	3.04	3.53	2.15	0	0	0	1.88	15.67	0.66	0	0	0	0	0	0	0	0	1	0	0	1	0	0	0	0	0	0	0	0	0	0	0	0	0	0	0	0	0	0	0	0	0	0	0	0	0
0	0.00	3.21	2.25	3.04	3.53	2.15	0	0	0	1.95	15.92	0.9	0	0	0	0	0	0	0	0	1	0	0	1	0	0	0	0	0	0	0	0	0	0	0	0	0	0	0	0	0	0	0	0	0	0	0	0	0
0	0.00	3.19	2.25	3.04	3.47	1.54	0	0	1	1.94	16.17	1.15	0	0	0	0	0	0	0	0	1	0	0	1	0	0	0	0	0	0	0	0	0	0	0	0	0	0	0	0	0	0	0	0	0	0	0	0	0
0	0.00	3.19	2.25	3.04	3.47	1.54	0	0	1	1.93	16.42	1.41	0	0	0	0	0	0	0	0	1	0	0	1	0	0	0	0	0	0	0	0	0	0	0	0	0	0	0	0	0	0	0	0	0	0	0	0	0
0	0.00	3.29	2.25	3.04	3.47	1.54	0	0	1	1.92	16.67	1.66	0	0	0	0	0	0	0	0	1	0	0	1	0	0	0	0	0	0	0	0	0	0	0	0	0	0	0	0	0	0	0	0	0	0	0	0	0
0	0.00	3.29	2.25	3.04	3.47	1.54	0	0	1	1.99	16.92	1.9	0	0	0	0	0	0	0	0	1	0	0	1	0	0	0	0	0	0	0	0	0	0	0	0	0	0	0	0	0	0	0	0	0	0	0	0	0
0	0.00	3.38	2.41	3.1	3.58	2.29	0	0	1.3	2.05	17.17	2.15	0	0	0	0	0	0	0	0	1	0	0	1	0	0	0	0	0	0	0	0	0	0	0	0	0	0	0	0	0	0	0	0	0	0	0	0	0
0	0.00	3.38	2.41	3.1	3.58	2.29	0	0	1.3	1.97	17.42	2.41	0	0	0	0	0	0	0	0	1	0	0	1	0	0	0	0	0	0	0	0	0	0	0	0	0	0	0	0	0	0	0	0	0	0	0	0	0
0	0.00	3.45	2.41	3.4	3.58	2.29	0	0	1.3	1.97	17.67	2.66	0	0	0	0	0	0	0	0	1	0	0	1	0	0	0	0	0	0	0	0	0	0	0	0	0	0	0	0	0	0	0	0	0	0	0	0	0
0	0.00	3.45	2.41	3.4	3.58	2.29	0	0	1.3	1.99	17.92	2.9	0	0	0	0	0	0	0	0	1	0	0	1	0	0	0	0	0	0	0	0	0	0	0	0	0	0	0	0	0	0	0	0	0	0	0	0	0
0	0.00	3.46	2.41	3.4	3.71	2.52	0	0	1.4	2.05	18.17	3.15	0	0	0	0	0	0	0	0	1	0	0	1	0	0	0	0	0	0	0	0	0	0	0	0	0	0	0	0	0	0	0	0	0	0	0	0	0
0	0.00	3.46	2.41	3.4	3.71	2.52	0	0	1.4	2.03	18.42	3.41	0	0	0	0	0	0	0	0	1	0	0	1	0	0	0	0	0	0	0	0	0	0	0	0	0	0	0	0	0	0	0	0	0	0	0	0	0
0	0.00	3.48	2.41	3.4	3.71	2.52	0	0	1.4	2.15	18.67	3.66	0	0	0	0	0	0	0	0	1	0	0	1	0	0	0	0	0	0	0	0	0	0	0	0	0	0	0	0	0	0	0	0	0	0	0	0	0
0	3.48	3.48	2.41	3.4	3.71	2.52	1	1	1.4	2.15	18.92	3.9	0	0	0	0	0	0	1	0	0	0	0	1	0	0	0	0	0	0	0	0	0	0	0	0	0	0	0	0	0	0	0	0	0	0	0	0	0
0	3.72	3.54	2.54	3.43	3.82	2.73	1	1	1.4	2.13	19.17	4.15	0	0	1	0	0	0	1	0	0	0	0	1	0	0	0	0	0	0	0	0	0	0	0	0	0	0	0	0	0	0	0	0	0	0	0	0	0
0	4.11	3.54	2.54	3.43	3.82	2.73	1	1	1.4	2.13	19.42	4.41	0	0	0	0	0	0	1	0	0	0	0	1	0	0	0	0	0	0	0	0	0	0	0	0	0	0	0	0	0	0	0	0	0	0	0	0	0
0	3.87	3.49	2.54	3.73	3.82	2.73	1	1	1.4	2.14	19.67	4.66	0	0	0	0	0	0	1	0	0	0	0	1	0	0	0	0	0	0	0	0	0	0	0	0	0	0	0	0	0	0	0	0	0	0	0	0	0
0	4.08	3.49	2.54	3.73	3.82	2.73	1	1	1.4	2.14	19.92	4.9	0	0	1	0	0	0	1	0	0	0	0	1	0	0	0	0	0	0	0	0	0	0	0	0	0	0	0	0	0	0	0	0	0	0	0	0	0
0	4.20	3.5	2.54	3.73	3.78	2.16	1	1	1.43	2.27	20.17	5.15	0	0	0	0	0	0	1	0	0	0	0	1	0	0	0	0	0	0	0	0	0	0	0	0	0	0	0	0	0	0	0	0	0	0	0	0	0
0	4.34	3.5	2.54	4.04	3.78	2.16	1	1	1.43	2.34	20.42	5.41	0	0	0	0	0	0	1	0	0	0	0	1	0	0	0	0	0	0	0	0	0	0	0	0	0	0	0	0	0	0	0	0	0	0	0	0	0
0	4.32	3.67	2.54	4.04	3.78	2.16	1	1	1.43	2.32	20.67	5.66	0	0	0	0	0	0	1	0	0	0	0	1	0	0	0	0	0	0	0	0	0	0	0	0	0	0	0	0	0	0	0	0	0	0	0	0	0
0	4.31	3.67	2.54	4.37	3.78	2.16	1	1	1.43	2.34	20.92	5.9	0	0	0	0	0	0	1	0	0	0	0	1	0	0	0	0	0	0	0	0	0	0	0	0	0	0	0	0	0	0	0	0	0	0	0	0	0
0	4.33	3.88	3.01	4.37	3.97	2.69	1	1	1.01	2.39	21.17	6.15	0	0	1	0	0	0	1	0	0	0	0	1	0	0	0	0	0	0	0	0	0	0	0	0	0	0	0	0	0	0	0	0	0	0	0	0	0
0	4.31	3.88	3.01	4.37	3.97	2.69	1	1	1.01	2.42	21.42	6.41	0	0	0	0	0	0	1	0	0	0	0	1	0	0	0	0	0	0	0	0	0	0	0	0	0	0	0	0	0	0	0	0	0	0	0	0	0
0	4.29	3.88	3.01	4.37	3.97	2.69	1	1	1.01	2.42	21.67	6.66	0	0	1	0	0	0	1	0	0	0	0	1	0	0	0	0	0	0	0	0	0	0	0	0	0	0	0	0	0	0	0	0	0	0	0	0	0
0	4.23	3.88	3.01	4.37	3.97	2.69	1	1	1.01	2.42	21.92	6.9	0	0	0	0	0	0	0	1	0	0	0	1	0	0	0	0	0	0	0	0	0	0	0	0	0	0	0	0	0	0	0	0	0	0	0	0	0
0	4.28	3.88	3.01	4.37	4.14	2.82	1	1	0.76	2.48	22.17	7.15	0	0	0	0	0	0	0	1	0	0	0	1	0	0	0	0	0	0	0	0	0	0	0	0	0	0	0	0	0	0	0	0	0	0	0	0	0
0	4.25	3.88	3.01	4.37	4.14	2.82	1	1	0.76	2.48	22.42	7.41	0	0	0	0	0	0	0	1	0	0	0	1	0	0	0	0	0	0	0	0	0	0	0	0	0	0	0	0	0	0	0	0	0	0	0	0	0
0	4.27	3.96	3.01	4.37	4.14	2.82	1	1	0.76	2.45	22.67	7.66	0	0	0	0	0	0	0	1	0	0	0	1	0	0	0	0	0	0	0	0	0	0	0	0	0	0	0	0	0	0	0	0	0	0	0	0	0
0	4.26	3.96	3.01	4.37	4.14	2.82	1	1	0.76	2.43	22.92	7.9	0	0	0	0	0	0	0	1	0	0	0	1	0	0	0	0	0	0	0	0	0	0	0	0	0	0	0	0	0	0	0	0	0	0	0	0	0
0	4.27	3.95	3.01	4.37	4.15	2.48	1	1	0.81	2.48	23.17	8.15	0	0	0	0	0	0	0	1	0	0	0	1	0	0	0	0	0	0	0	0	0	0	0	0	0	0	0	0	0	0	0	0	0	0	0	0	0
0	4.25	3.95	3.01	4.37	4.15	2.48	1	1	0.81	2.5	23.42	8.41	0	0	0	0	0	0	0	1	0	0	0	1	0	0	0	0	0	0	0	0	0	0	0	0	0	0	0	0	0	0	0	0	0	0	0	0	0
0	4.25	4.03	3.01	4.37	4.15	2.48	1	1	0.81	2.5	23.67	8.66	0	0	0	0	0	0	0	1	0	0	0	1	0	0	0	0	0	0	0	0	0	0	0	0	0	0	0	0	0	0	0	0	0	0	0	0	0
0	3.95	3.39	1.94	3.01	3.49	2.58	1	1	0	1.59	41.5	0.08	0	0	0	0	0	0	1	0	0	0	0	1	0	0	0	0	0	0	0	0	0	0	0	0	0	0	0	0	0	0	0	0	0	0	0	0	0
0	3.96	3.31	1.96	3.11	3.49	2.58	1	1	0	1.64	41.75	0.33	0	0	0	0	0	0	1	0	0	0	0	1	0	0	0	0	0	0	0	0	0	0	0	0	0	0	0	0	0	0	0	0	0	0	0	0	0
0	3.94	3.31	1.96	3.13	3.49	2.58	1	1	0	1.63	42	0.58	0	0	0	0	0	0	1	0	0	0	0	1	0	0	0	0	0	0	0	0	0	0	0	0	0	0	0	0	0	0	0	0	0	0	0	0	0
0	3.98	3.51	2.61	3.44	3.59	2.65	1	1	1.95	1.62	42.25	0.83	0	0	0	0	0	0	1	0	0	0	0	1	0	0	0	0	0	0	0	0	0	0	0	0	0	0	0	0	0	0	0	0	0	0	0	0	0
0	3.95	3.51	2.61	3.44	3.59	2.65	1	1	1.95	1.68	42.5	1.08	0	0	0	0	0	0	1	0	0	0	0	1	0	0	0	0	0	0	0	0	0	0	0	0	0	0	0	0	0	0	0	0	0	0	0	0	0
0	4.17	3.52	2.61	3.44	3.59	2.65	1	1	1.95	1.66	42.75	1.33	0	0	0	0	0	0	1	0	0	0	0	1	0	0	0	0	0	0	0	0	0	0	0	0	0	0	0	0	0	0	0	0	0	0	0	0	0
0	4.30	3.52	2.61	3.44	3.59	2.65	1	1	1.95	1.71	43	1.58	0	0	0	0	0	0	1	0	0	0	0	1	0	0	0	0	0	0	0	0	0	0	0	0	0	0	0	0	0	0	0	0	0	0	0	0	0
0	4.22	3.63	2.61	3.92	3.62	2.6	1	1	1.6	1.66	43.25	1.83	0	0	0	0	0	0	1	0	0	0	0	1	0	0	0	0	0	0	0	0	0	0	0	0	0	0	0	0	0	0	0	0	0	0	0	0	0
0	4.22	3.63	2.61	3.92	3.62	2.6	1	1	1.6	1.68	43.5	2.08	0	0	0	0	0	1	0	0	0	0	0	1	0	0	0	0	0	0	0	0	0	0	0	0	0	0	0	0	0	0	0	0	0	0	0	0	0
0	4.26	3.54	2.62	3.92	3.62	2.6	1	1	1.6	1.72	43.75	2.33	0	0	0	0	0	1	0	0	0	0	0	1	0	0	0	0	0	0	0	0	0	0	0	0	0	0	0	0	0	0	0	0	0	0	0	0	0
0	4.13	3.54	2.62	3.92	3.62	2.6	1	1	1.6	1.75	44	2.58	0	0	0	0	0	1	0	0	0	0	0	1	0	0	0	0	0	0	0	0	0	0	0	0	0	0	0	0	0	0	0	0	0	0	0	0	0
0	4.06	3.59	2.62	3.92	3.65	2.59	1	1	1.18	1.76	44.25	2.83	0	0	1	0	0	1	0	0	0	0	0	1	0	0	0	0	0	0	0	0	0	0	0	0	0	0	0	0	0	0	0	0	0	0	0	0	0
0	4.10	3.59	2.62	3.92	3.65	2.59	1	1	1.18	1.94	44.5	3.08	0	0	0	0	0	1	0	0	0	0	0	1	0	0	0	0	0	0	0	0	0	0	0	0	0	0	0	0	0	0	0	0	0	0	0	0	0
0	4.07	3.55	2.62	3.92	3.65	2.59	1	1	1.18	1.93	44.75	3.33	0	0	0	0	0	1	0	0	0	0	0	1	0	0	0	0	0	0	0	0	0	0	0	0	0	0	0	0	0	0	0	0	0	0	0	0	0
0	4.08	3.55	2.62	3.92	3.65	2.59	1	1	1.18	1.97	45	3.58	0	0	0	0	0	1	0	0	0	0	0	1	0	0	0	0	0	0	0	0	0	0	0	0	0	0	0	0	0	0	0	0	0	0	0	0	0
0	4.03	3.66	2.62	3.92	3.69	2.7	1	1	0	1.92	45.25	3.83	0	0	0	0	0	1	0	0	0	0	0	1	0	0	0	0	0	0	0	0	0	0	0	0	0	0	0	0	0	0	0	0	0	0	0	0	0
0	4.01	3.51	2.62	3.92	3.69	2.7	1	1	0	1.91	45.5	4.08	0	0	0	0	0	1	0	0	0	0	0	1	0	0	0	0	0	0	0	0	0	0	0	0	0	0	0	0	0	0	0	0	0	0	0	0	0
0	4.03	3.51	2.62	3.92	3.69	2.7	1	1	0	1.92	45.75	4.33	0	0	0	0	0	1	0	0	0	0	0	1	0	0	0	0	0	0	0	0	0	0	0	0	0	0	0	0	0	0	0	0	0	0	0	0	0
0	3.88	3.51	2.62	3.92	3.69	2.7	1	1	0	1.94	46	4.58	0	0	0	0	0	1	0	0	0	0	0	1	0	0	0	0	0	0	0	0	0	0	0	0	0	0	0	0	0	0	0	0	0	0	0	0	0
0	3.92	3.69	2.62	3.92	3.54	1.97	1	1	0	1.95	46.25	4.83	0	0	0	0	0	1	0	0	0	0	0	1	0	0	0	0	0	0	0	0	0	0	0	0	0	0	0	0	0	0	0	0	0	0	0	0	0
0	4.03	3.69	2.62	3.92	3.54	1.97	1	1	0	2.05	46.5	5.08	0	0	0	0	0	1	0	0	0	0	0	1	0	0	0	0	0	0	0	0	0	0	0	0	0	0	0	0	0	0	0	0	0	0	0	0	0
0	4.19	3.68	2.62	3.92	3.54	1.97	1	1	0	2	46.75	5.33	0	0	0	0	0	1	0	0	0	0	0	1	0	0	0	0	0	0	0	0	0	0	0	0	0	0	0	0	0	0	0	0	0	0	0	0	0
0	4.14	3.68	2.62	3.92	3.54	1.97	1	1	0	2.02	47	5.58	0	0	0	0	0	1	0	0	0	0	0	1	0	0	0	0	0	0	0	0	0	0	0	0	0	0	0	0	0	0	0	0	0	0	0	0	0
0	4.14	3.78	2.62	3.92	3.57	2.09	1	1	1.2	1.97	47.25	5.83	0	0	0	0	0	1	0	0	0	0	0	1	0	0	0	0	0	0	0	0	0	0	0	0	0	0	0	0	0	0	0	0	0	0	0	0	0
0	4.12	3.78	2.62	3.93	3.57	2.09	1	1	1.2	1.96	47.5	6.08	0	0	0	0	0	1	0	0	0	0	0	1	0	0	0	0	0	0	0	0	0	0	0	0	0	0	0	0	0	0	0	0	0	0	0	0	0
0	4.06	3.82	2.71	3.94	3.57	2.09	1	1	1.2	1.99	47.75	6.33	0	0	0	0	0	1	0	0	0	0	0	1	0	0	0	0	0	0	0	0	0	0	0	0	0	0	0	0	0	0	0	0	0	0	0	0	0
0	4.03	3.82	2.71	3.94	3.57	2.09	1	1	1.2	2	48	6.58	0	0	0	0	0	1	0	0	0	0	0	1	0	0	0	0	0	0	0	0	0	0	0	0	0	0	0	0	0	0	0	0	0	0	0	0	0
0	4.01	3.96	2.84	3.95	3.78	2.78	1	1	1.2	2	48.25	6.83	0	0	0	0	0	1	0	0	0	0	0	1	0	0	0	0	0	0	0	0	0	0	0	0	0	0	0	0	0	0	0	0	0	0	0	0	0
0	3.92	3.96	2.84	3.95	3.78	2.78	1	1	1.2	2.09	48.5	7.08	0	0	0	0	0	1	0	0	0	0	0	1	0	0	0	0	0	0	0	0	0	0	0	0	0	0	0	0	0	0	0	0	0	0	0	0	0
0	3.92	3.92	2.93	3.95	3.78	2.78	1	1	1.2	2.05	48.75	7.33	0	0	0	0	1	1	0	0	0	0	0	1	0	0	0	0	0	0	0	0	0	0	0	0	0	0	0	0	0	0	0	0	0	0	0	0	0
0	3.91	3.92	2.93	3.95	3.78	2.78	1	1	1.2	2.06	49	7.58	0	0	0	0	1	1	0	0	0	0	0	1	0	0	0	0	0	0	0	0	0	0	0	0	0	0	0	0	0	0	0	0	0	0	0	0	0
0	4.02	3.93	2.93	3.95	3.74	0	1	1	1.3	2.06	49.25	7.83	0	0	0	0	1	1	0	0	0	0	0	1	0	0	0	0	0	0	0	0	0	0	0	0	0	0	0	0	0	0	0	0	0	0	0	0	0
0	3.96	3.93	2.93	3.95	3.74	0	1	1	1.3	2.06	49.5	8.08	0	0	0	0	1	1	0	0	0	0	0	1	0	0	0	0	0	0	0	0	0	0	0	0	0	0	0	0	0	0	0	0	0	0	0	0	0
0	3.99	3.94	2.93	3.95	3.74	0	1	1	1.3	2.06	49.75	8.33	0	0	0	0	1	1	0	0	0	0	0	1	0	0	0	0	0	0	0	0	0	0	0	0	0	0	0	0	0	0	0	0	0	0	0	0	0
0	3.96	3.94	2.93	3.95	3.74	0	1	1	1.3	2.29	50	8.58	0	0	0	0	1	1	0	0	0	0	0	1	0	0	0	0	0	0	0	0	0	0	0	0	0	0	0	0	0	0	0	0	0	0	0	0	0
0	3.45	3.8	2.65	3.64	3.83	2.45	1	1	0	2.65	45	0.06	0	0	0	0	0	0	1	0	0	0	0	1	0	0	0	0	0	0	0	0	0	0	0	0	0	0	0	0	0	0	0	0	0	0	0	0	0
0	3.47	3.84	2.65	3.79	3.9	2.56	1	1	0.85	2.64	45.25	0.31	0	0	0	0	0	0	1	0	0	0	0	1	0	0	0	0	0	0	0	0	0	0	0	0	0	0	0	0	0	0	0	0	0	0	0	0	0
0	3.45	3.84	2.65	3.79	3.9	2.56	1	1	0.85	2.66	45.5	0.56	0	0	0	0	0	0	1	0	0	0	0	1	0	0	0	0	0	0	0	0	0	0	0	0	0	0	0	0	0	0	0	0	0	0	0	0	0
0	3.47	3.86	2.96	3.79	3.9	2.56	1	1	0.85	2.66	45.75	0.81	0	0	0	0	0	0	1	0	0	0	0	1	0	0	0	0	0	0	0	0	0	0	0	0	0	0	0	0	0	0	0	0	0	0	0	0	0
0	3.41	3.86	2.96	3.8	3.9	2.56	1	1	0.85	2.68	46	1.06	0	0	0	0	0	0	1	0	0	0	0	1	0	0	0	0	0	0	0	0	0	0	0	0	0	0	0	0	0	0	0	0	0	0	0	0	0
0	3.45	3.94	2.96	3.8	3.93	2.44	1	1	0.9	2.69	46.25	1.31	0	0	0	0	0	0	1	0	0	0	0	1	0	0	0	0	0	0	0	0	0	0	0	0	0	0	0	0	0	0	0	0	0	0	0	0	0
0	3.46	3.94	2.96	3.8	3.93	2.44	1	1	0.9	2.69	46.5	1.56	0	0	0	0	0	0	1	0	0	0	0	1	0	0	0	0	0	0	0	0	0	0	0	0	0	0	0	0	0	0	0	0	0	0	0	0	0
0	3.45	3.91	2.96	3.8	3.93	2.44	1	1	0.9	2.69	46.75	1.81	0	0	0	0	0	0	1	0	0	0	0	1	0	0	0	0	0	0	0	0	0	0	0	0	0	0	0	0	0	0	0	0	0	0	0	0	0
0	3.47	3.91	2.96	3.8	3.93	2.44	1	1	0.9	2.69	47	2.06	0	0	0	0	0	0	1	0	0	0	0	1	0	0	0	0	0	0	0	0	0	0	0	0	0	0	0	0	0	0	0	0	0	0	0	0	0
0	3.56	3.92	2.97	3.8	3.9	2.44	1	1	0.95	2.73	47.25	2.31	0	0	0	0	0	0	1	0	0	0	0	1	0	0	0	0	0	0	0	0	0	0	0	0	0	0	0	0	0	0	0	0	0	0	0	0	0
0	3.54	3.92	2.97	3.81	3.9	2.44	1	1	0.95	2.78	47.5	2.56	0	0	0	0	0	0	1	0	0	0	0	1	0	0	0	0	0	0	0	0	0	0	0	0	0	0	0	0	0	0	0	0	0	0	0	0	0
0	3.58	3.95	2.98	3.81	3.9	2.44	1	1	0.95	2.78	47.75	2.81	0	0	0	0	0	0	1	0	0	0	0	1	0	0	0	0	0	0	0	0	0	0	0	0	0	0	0	0	0	0	0	0	0	0	0	0	0
0	3.46	3.95	2.98	3.81	3.9	2.44	1	1	0.95	2.8	48	3.06	0	0	0	0	0	0	1	0	0	0	0	1	0	0	0	0	0	0	0	0	0	0	0	0	0	0	0	0	0	0	0	0	0	0	0	0	0
0	3.37	4.01	2.98	3.81	3.97	2.21	0	1	1	2.83	48.25	3.31	0	0	0	0	0	0	1	0	0	0	0	1	0	0	0	0	0	0	0	0	0	0	0	0	0	0	0	0	0	0	0	0	0	0	0	0	0
0	3.43	4.01	2.98	3.82	3.97	2.21	0	1	1	2.82	48.5	3.56	0	0	0	0	0	0	1	0	0	0	0	1	0	0	0	0	0	0	0	0	0	0	0	0	0	0	0	0	0	0	0	0	0	0	0	0	0
0	3.53	3.97	2.99	3.82	3.97	2.21	1	1	1	2.81	48.75	3.81	0	0	0	0	0	0	1	0	0	0	0	1	0	0	0	0	0	0	0	0	0	0	0	0	0	0	0	0	0	0	0	0	0	0	0	0	0
0	3.40	3.97	2.99	3.82	3.97	2.21	0	1	1	2.81	49	4.06	0	0	0	0	0	0	1	0	0	0	0	1	0	0	0	0	0	0	0	0	0	0	0	0	0	0	0	0	0	0	0	0	0	0	0	0	0
0	3.54	3.95	2.99	3.82	4.02	0	1	1	1.04	2.79	49.25	4.31	0	0	0	0	0	0	1	0	0	0	0	1	0	0	0	0	0	0	0	0	0	0	0	0	0	0	0	0	0	0	0	0	0	0	0	0	0
0	3.20	3.95	2.99	3.82	4.02	0	0	1	1.04	2.79	49.5	4.56	0	0	0	0	0	0	1	0	0	0	0	1	0	0	0	0	0	0	0	0	0	0	0	0	0	0	0	0	0	0	0	0	0	0	0	0	0
0	3.45	4.02	2.99	3.82	4.02	0	1	1	1.04	2.78	49.75	4.81	0	0	0	0	0	0	1	0	0	0	0	1	0	0	0	0	0	0	0	0	0	0	0	0	0	0	0	0	0	0	0	0	0	0	0	0	0
0	3.48	4.02	2.99	3.82	4.02	0	1	1	1.04	2.77	50	5.06	0	0	0	0	0	0	1	0	0	0	0	1	0	0	0	0	0	0	0	0	0	0	0	0	0	0	0	0	0	0	0	0	0	0	0	0	0
0	3.53	4	2.99	3.82	3.95	2.53	1	1	1.18	2.77	50.25	5.31	0	0	0	0	0	0	1	0	0	0	0	1	0	0	0	0	0	0	0	0	0	0	0	0	0	0	0	0	0	0	0	0	0	0	0	0	0
0	3.62	4	2.99	3.82	3.95	2.53	1	1	1.18	2.77	50.5	5.56	0	0	0	0	0	0	1	0	0	0	0	1	0	0	0	0	0	0	0	0	0	0	0	0	0	0	0	0	0	0	0	0	0	0	0	0	0
0	3.57	4.11	2.99	3.82	3.95	2.53	1	1	1.18	2.77	50.75	5.81	0	0	0	0	0	0	1	0	0	0	0	1	0	0	0	0	0	0	0	0	0	0	0	0	0	0	0	0	0	0	0	0	0	0	0	0	0
0	3.57	4.11	2.99	3.82	3.95	2.53	1	1	1.18	2.78	51	6.06	0	0	0	0	0	0	1	0	0	0	0	1	0	0	0	0	0	0	0	0	0	0	0	0	0	0	0	0	0	0	0	0	0	0	0	0	0
0	3.52	4.07	2.99	3.82	3.97	2.75	1	1	1.15	2.76	51.25	6.31	0	0	0	0	0	0	1	0	0	0	0	1	0	0	0	0	0	0	0	0	0	0	0	0	0	0	0	0	0	0	0	0	0	0	0	0	0
0	3.50	4.07	2.99	3.83	3.97	2.75	1	1	1.15	2.75	51.5	6.56	0	0	0	0	0	0	1	0	0	0	0	1	0	0	0	0	0	0	0	0	0	0	0	0	0	0	0	0	0	0	0	0	0	0	0	0	0
0	3.51	4.14	3	3.83	3.97	2.75	0	1	1.15	2.75	51.75	6.81	0	0	0	0	0	0	1	0	0	0	0	1	0	0	0	0	0	0	0	0	0	0	0	0	0	0	0	0	0	0	0	0	0	0	0	0	0
0	3.47	4.14	3	3.83	3.97	2.75	0	1	1.15	2.76	52	7.06	0	0	0	0	0	0	1	0	0	0	0	1	0	0	0	0	0	0	0	0	0	0	0	0	0	0	0	0	0	0	0	0	0	0	0	0	0
0	3.48	4.13	3	3.83	4.02	2.89	0	1	1.18	2.81	52.25	7.31	0	0	0	0	0	0	1	0	0	0	0	1	0	0	0	0	0	0	0	0	0	0	0	0	0	0	0	0	0	0	0	0	0	0	0	0	0
0	3.54	4.13	3	3.83	4.02	2.89	0	1	1.18	2.81	52.5	7.56	0	0	0	0	0	0	1	0	0	0	0	1	0	0	0	0	0	0	0	0	0	0	0	0	0	0	0	0	0	0	0	0	0	0	0	0	0
0	3.55	4.1	3.01	3.83	4.02	2.89	0	1	1.18	2.78	52.75	7.81	0	0	0	0	0	0	1	0	0	0	0	1	0	0	0	0	0	0	0	0	0	0	0	0	0	0	0	0	0	0	0	0	0	0	0	0	0
0	3.62	4.1	3.01	3.84	4.02	2.89	0	1	1.18	2.86	53	8.06	0	0	0	0	0	0	1	0	0	0	0	1	0	0	0	0	0	0	0	0	0	0	0	0	0	0	0	0	0	0	0	0	0	0	0	0	0
0	3.78	4.22	3.01	3.84	4.05	2.63	1	1	1.48	2.87	53.25	8.31	0	0	0	0	0	0	1	0	0	0	0	1	0	0	0	0	0	0	0	0	0	0	0	0	0	0	0	0	0	0	0	0	0	0	0	0	0
0	3.82	4.22	3.01	3.84	4.05	2.63	1	1	1.48	2.88	53.5	8.56	0	0	0	0	0	0	1	0	0	0	0	1	0	0	0	0	0	0	0	0	0	0	0	0	0	0	0	0	0	0	0	0	0	0	0	0	0
0	4.54	3.7	2	3.85	4.16	2.97	1	1	4.05	2.32	9.75	0.08	0	0	0	0	0	0	1	0	0	0	0	1	0	0	0	0	0	0	0	0	0	0	0	0	0	0	0	0	0	0	0	0	0	0	0	0	0
0	5.01	3.82	2.78	3.88	4.33	3.28	1	1	1.3	2.33	10	0.33	0	0	0	0	0	0	1	0	0	0	0	1	0	0	0	0	0	0	0	0	0	0	0	0	0	0	0	0	0	0	0	0	0	0	0	0	0
0	4.79	3.82	2.78	3.88	4.33	3.28	1	1	1.3	2.33	10.25	0.58	0	0	0	0	0	0	1	0	0	0	0	1	0	0	0	0	0	0	0	0	0	0	0	0	0	0	0	0	0	0	0	0	0	0	0	0	0
0	4.80	3.87	2.78	4.18	4.33	3.28	1	1	1.3	2.41	10.5	0.83	0	0	0	0	0	0	1	0	0	0	0	1	0	0	0	0	0	0	0	0	0	0	0	0	0	0	0	0	0	0	0	0	0	0	0	0	0
0	4.80	3.87	2.78	4.18	4.33	3.28	1	1	1.3	2.46	10.75	1.08	0	0	0	0	0	1	0	0	0	0	0	1	0	0	0	0	0	0	0	0	0	0	0	0	0	0	0	0	0	0	0	0	0	0	0	0	0
0	4.86	4.04	2.78	4.18	4.58	3.58	1	1	1.3	2.48	11	1.33	0	0	0	0	0	1	0	0	0	0	0	1	0	0	0	0	0	0	0	0	0	0	0	0	0	0	0	0	0	0	0	0	0	0	0	0	0
0	4.92	4.04	2.78	4.18	4.58	3.58	1	1	1.3	2.48	11.25	1.58	0	0	0	0	0	1	0	0	0	0	0	1	0	0	0	0	0	0	0	0	0	0	0	0	0	0	0	0	0	0	0	0	0	0	0	0	0
0	5.02	4.16	2.78	4.2	4.58	3.58	1	1	1.3	2.51	11.5	1.83	0	0	0	0	0	1	0	0	0	0	0	1	0	0	0	0	0	0	0	0	0	0	0	0	0	0	0	0	0	0	0	0	0	0	0	0	0
0	5.12	4.16	2.78	4.2	4.58	3.58	1	1	1.3	2.53	11.75	2.08	0	0	0	0	0	1	0	0	0	0	0	1	0	0	0	0	0	0	0	0	0	0	0	0	0	0	0	0	0	0	0	0	0	0	0	0	0
0	5.28	4.34	2.8	4.9	4.83	3.77	1	1	0	2.62	12	2.33	0	0	0	0	0	1	0	0	0	0	0	1	0	0	0	0	0	0	0	0	0	0	0	0	0	0	0	0	0	0	0	0	0	0	0	0	0
0	5.20	4.34	2.8	4.9	4.83	3.77	1	1	0	2.62	12.25	2.58	0	0	0	0	0	1	0	0	0	0	0	1	0	0	0	0	0	0	0	0	0	0	0	0	0	0	0	0	0	0	0	0	0	0	0	0	0
0	4.82	4.55	3.86	4.95	4.83	3.77	1	1	0	2.68	12.5	2.83	0	0	0	0	0	1	0	0	0	0	0	1	0	0	0	0	0	0	0	0	0	0	0	0	0	0	0	0	0	0	0	0	0	0	0	0	0
0	4.44	4.55	3.86	4.95	4.83	3.77	1	1	0	2.7	12.75	3.08	0	0	0	0	0	1	0	0	0	0	0	1	0	0	0	0	0	0	0	0	0	0	0	0	0	0	0	0	0	0	0	0	0	0	0	0	0
0	4.37	4.51	3.86	4.95	4.9	2.86	1	1	0.7	2.7	13	3.33	0	0	0	0	0	1	0	0	0	0	0	1	0	0	0	0	0	0	0	0	0	0	0	0	0	0	0	0	0	0	0	0	0	0	0	0	0
0	4.17	4.51	3.86	4.95	4.9	2.86	0	1	0.7	2.67	13.25	3.58	0	0	0	0	0	1	0	0	0	0	0	1	0	0	0	0	0	0	0	0	0	0	0	0	0	0	0	0	0	0	0	0	0	0	0	0	0
0	4.19	4.37	3.86	4.95	4.9	2.86	1	1	0.7	2.6	13.5	3.83	0	0	0	0	0	1	0	0	0	0	0	1	0	0	0	0	0	0	0	0	0	0	0	0	0	0	0	0	0	0	0	0	0	0	0	0	0
0	4.28	4.37	3.86	4.96	4.9	2.86	1	1	0.7	2.57	13.75	4.08	0	0	0	0	0	1	0	0	0	0	0	1	0	0	0	0	0	0	0	0	0	0	0	0	0	0	0	0	0	0	0	0	0	0	0	0	0
0	3.99	4.09	3.86	4.96	4.27	0	1	1	0	2.31	14	4.33	0	0	0	0	0	1	0	0	0	0	0	1	0	0	0	0	0	0	0	0	0	0	0	0	0	0	0	0	0	0	0	0	0	0	0	0	0
0	4.22	4.09	3.86	4.96	4.27	0	1	1	0	2.31	14.25	4.58	0	0	0	0	0	1	0	0	0	0	0	1	0	0	0	0	0	0	0	0	0	0	0	0	0	0	0	0	0	0	0	0	0	0	0	0	0
0	4.25	3.99	3.86	4.96	4.27	0	1	1	0	2.25	14.5	4.83	0	0	0	0	0	1	0	0	0	0	0	1	0	0	0	0	0	0	0	0	0	0	0	0	0	0	0	0	0	0	0	0	0	0	0	0	0
0	4.21	3.99	3.86	4.96	4.27	0	1	1	0	2.22	14.75	5.08	0	0	0	0	0	1	0	0	0	0	0	1	0	0	0	0	0	0	0	0	0	0	0	0	0	0	0	0	0	0	0	0	0	0	0	0	0
0	4.23	3.97	3.86	4.96	3.79	0	1	1	0	2.19	15	5.33	0	0	0	0	0	1	0	0	0	0	0	1	0	0	0	0	0	0	0	0	0	0	0	0	0	0	0	0	0	0	0	0	0	0	0	0	0
0	4.35	3.97	3.86	4.96	3.79	0	1	1	0	2.19	15.25	5.58	0	0	1	0	0	1	0	0	0	0	0	1	0	0	0	0	0	0	0	0	0	0	0	0	0	0	0	0	0	0	0	0	0	0	0	0	0
0	4.40	3.96	1	4.96	3.79	0	1	1	0	2.16	15.5	5.83	0	0	0	0	0	1	0	0	0	0	0	1	0	0	0	0	0	0	0	0	0	0	0	0	0	0	0	0	0	0	0	0	0	0	0	0	0
0	4.33	3.96	1	4.96	3.79	0	1	1	0	2.35	15.75	6.08	0	0	0	0	0	1	0	0	0	0	0	1	0	0	0	0	0	0	0	0	0	0	0	0	0	0	0	0	0	0	0	0	0	0	0	0	0
0	4.29	4	1	4.96	3.61	2.48	1	1	0	2.41	16	6.33	0	0	1	0	0	1	0	0	0	0	0	1	0	0	0	0	0	0	0	0	0	0	0	0	0	0	0	0	0	0	0	0	0	0	0	0	0
0	4.21	4	1	4.96	3.61	2.48	1	1	0	2.26	16.25	6.58	0	0	0	0	0	1	0	0	0	0	0	1	0	0	0	0	0	0	0	0	0	0	0	0	0	0	0	0	0	0	0	0	0	0	0	0	0
0	4.19	4.02	1	4.96	3.61	2.48	1	1	0	2.29	16.5	6.83	0	0	0	0	0	1	0	0	0	0	0	1	0	0	0	0	0	0	0	0	0	0	0	0	0	0	0	0	0	0	0	0	0	0	0	0	0
0	4.17	4.02	1	4.96	3.61	2.48	1	1	0	2.28	16.75	7.08	0	0	0	0	0	1	0	0	0	0	0	1	0	0	0	0	0	0	0	0	0	0	0	0	0	0	0	0	0	0	0	0	0	0	0	0	0
0	4.30	4.03	1	4.96	3.73	2.81	1	1	0.3	2.29	17	7.33	0	0	0	0	0	1	0	0	0	0	0	1	0	0	0	0	0	0	0	0	0	0	0	0	0	0	0	0	0	0	0	0	0	0	0	0	0
0	4.25	4.03	1	4.96	3.73	2.81	1	1	0.3	2.29	17.25	7.58	0	0	0	0	0	1	0	0	0	0	0	1	0	0	0	0	0	0	0	0	0	0	0	0	0	0	0	0	0	0	0	0	0	0	0	0	0
0	4.27	4.07	1	4.96	3.73	2.81	1	1	0.3	2.31	17.5	7.83	0	0	0	0	0	1	0	0	0	0	0	1	0	0	0	0	0	0	0	0	0	0	0	0	0	0	0	0	0	0	0	0	0	0	0	0	0
0	4.19	4.07	1	4.96	3.73	2.81	1	1	0.3	2.32	17.75	8.08	0	0	0	0	0	0	1	0	0	0	0	0	0	0	0	0	0	0	0	0	0	0	0	0	0	0	0	0	0	0	0	0	0	0	0	0	0
0	4.17	4.08	1	4.96	3.94	2.87	1	1	0.3	2.32	18	8.33	0	0	0	0	0	0	1	0	0	0	0	0	0	0	0	0	0	0	0	0	0	0	0	0	0	0	0	0	0	0	0	0	0	0	0	0	0
0	3.76	3.62	1.67	3.51	3.85	3.04	1	1	0	1.8	6.83	0.06	0	0	0	0	0	0	1	0	0	0	0	1	0	0	0	0	0	0	0	0	0	0	0	0	0	0	0	0	0	0	0	0	0	0	0	0	0
0	3.53	3.62	1.67	3.63	3.85	3.04	1	1	0	1.8	7.08	0.3	0	0	0	0	0	0	1	0	0	0	0	1	0	0	0	0	0	0	0	0	0	0	0	0	0	0	0	0	0	0	0	0	0	0	0	0	0
0	3.50	3.83	2.99	3.63	3.87	3.04	1	1	0	1.83	7.33	0.55	0	0	0	0	0	0	1	0	0	0	0	1	0	0	0	0	0	0	0	0	0	0	0	0	0	0	0	0	0	0	0	0	0	0	0	0	0
0	3.61	3.8	2.99	3.63	3.87	3.04	1	1	0	1.79	7.58	0.81	0	0	0	0	0	0	1	0	0	0	0	1	0	0	0	0	0	0	0	0	0	0	0	0	0	0	0	0	0	0	0	0	0	0	0	0	0
0	3.70	3.8	2.99	3.63	3.87	3.04	1	1	0	1.82	7.83	1.06	0	0	0	0	0	0	1	0	0	0	0	1	0	0	0	0	0	0	0	0	0	0	0	0	0	0	0	0	0	0	0	0	0	0	0	0	0
0	3.80	3.8	2.99	3.63	3.87	3.04	1	1	0	1.86	8.08	1.3	0	0	0	0	0	0	1	0	0	0	0	1	0	0	0	0	0	0	0	0	0	0	0	0	0	0	0	0	0	0	0	0	0	0	0	0	0
0	3.72	3.84	2.99	3.63	3.86	3.05	1	1	1.69	1.85	8.33	1.55	0	0	0	0	0	0	1	0	0	0	0	1	0	0	0	0	0	0	0	0	0	0	0	0	0	0	0	0	0	0	0	0	0	0	0	0	0
0	3.68	3.84	2.99	3.63	3.86	3.05	1	1	1.69	1.85	8.58	1.81	0	0	0	0	0	0	1	0	0	0	0	1	0	0	0	0	0	0	0	0	0	0	0	0	0	0	0	0	0	0	0	0	0	0	0	0	0
0	3.72	3.82	2.99	3.63	3.86	3.05	1	1	1.69	1.85	8.83	2.06	0	0	0	0	0	0	1	0	0	0	0	1	0	0	0	0	0	0	0	0	0	0	0	0	0	0	0	0	0	0	0	0	0	0	0	0	0
0	3.58	3.82	2.99	3.63	3.86	3.05	1	1	1.69	1.85	9.08	2.3	0	0	0	0	0	0	1	0	0	0	0	1	0	0	0	0	0	0	0	0	0	0	0	0	0	0	0	0	0	0	0	0	0	0	0	0	0
0	3.59	3.88	2.99	3.63	3.79	3.04	1	1	1.41	1.83	9.33	2.55	0	0	0	0	0	0	1	0	0	0	0	1	0	0	0	0	0	0	0	0	0	0	0	0	0	0	0	0	0	0	0	0	0	0	0	0	0
0	3.40	3.88	2.99	3.63	3.79	3.04	1	1	1.41	1.83	9.58	2.81	0	0	0	0	0	0	1	0	0	0	0	1	0	0	0	0	0	0	0	0	0	0	0	0	0	0	0	0	0	0	0	0	0	0	0	0	0
0	3.46	3.8	2.99	3.63	3.79	3.04	1	1	1.41	1.83	9.83	3.06	0	0	0	0	0	0	1	0	0	0	0	1	0	0	0	0	0	0	0	0	0	0	0	0	0	0	0	0	0	0	0	0	0	0	0	0	0
0	3.35	3.8	2.99	3.63	3.79	3.04	1	1	1.41	1.83	10.08	3.3	0	0	0	0	0	0	1	0	0	0	0	1	0	0	0	0	0	0	0	0	0	0	0	0	0	0	0	0	0	0	0	0	0	0	0	0	0
0	3.34	3.86	2.99	3.63	3.7	0	1	1	1	1.9	10.33	3.55	0	0	0	0	0	0	1	0	0	0	0	1	0	0	0	0	0	0	0	0	0	0	0	0	0	0	0	0	0	0	0	0	0	0	0	0	0
0	3.48	3.86	2.99	3.63	3.7	0	1	1	1	1.9	10.58	3.81	0	0	0	0	0	0	1	0	0	0	0	1	0	0	0	0	0	0	0	0	0	0	0	0	0	0	0	0	0	0	0	0	0	0	0	0	0
0	3.29	3.87	2.99	3.63	3.7	0	1	1	1	1.9	10.83	4.06	0	0	0	0	0	0	1	0	0	0	0	1	0	0	0	0	0	0	0	0	0	0	0	0	0	0	0	0	0	0	0	0	0	0	0	0	0
0	3.47	3.87	2.99	3.63	3.7	0	1	1	1	1.9	11.08	4.3	0	0	1	0	0	0	1	0	0	0	0	1	0	0	0	0	0	0	0	0	0	0	0	0	0	0	0	0	0	0	0	0	0	0	0	0	0
0	3.56	3.88	2.99	3.63	3.68	2.2	1	1	1	1.84	11.33	4.55	0	0	0	0	0	0	1	0	0	0	0	1	0	0	0	0	0	0	0	0	0	0	0	0	0	0	0	0	0	0	0	0	0	0	0	0	0
0	3.79	3.88	2.99	3.63	3.68	2.2	1	1	1	1.84	11.58	4.81	0	0	0	0	0	0	1	0	0	0	0	1	0	0	0	0	0	0	0	0	0	0	0	0	0	0	0	0	0	0	0	0	0	0	0	0	0
0	3.71	3.9	2.99	3.63	3.68	2.2	1	1	1	1.84	11.83	5.06	0	0	0	0	0	0	1	0	0	0	0	1	0	0	0	0	0	0	0	0	0	0	0	0	0	0	0	0	0	0	0	0	0	0	0	0	0
0	3.60	3.9	2.99	3.63	3.68	2.2	1	1	1	1.84	12.08	5.3	0	0	0	0	0	0	1	0	0	0	0	1	0	0	0	0	0	0	0	0	0	0	0	0	0	0	0	0	0	0	0	0	0	0	0	0	0
0	3.69	3.92	2.99	3.63	3.78	2.42	1	1	0	1.9	12.33	5.55	0	0	0	0	0	0	1	0	0	0	0	1	0	0	0	0	0	0	0	0	0	0	0	0	0	0	0	0	0	0	0	0	0	0	0	0	0
0	3.61	3.92	2.99	3.63	3.78	2.42	1	1	0	1.9	12.58	5.81	0	0	1	0	0	0	1	0	0	0	0	1	0	0	0	0	0	0	0	0	0	0	0	0	0	0	0	0	0	0	0	0	0	0	0	0	0
0	3.60	3.95	2.99	3.63	3.78	2.42	1	1	0	1.9	12.83	6.06	0	0	0	0	0	0	1	0	0	0	0	1	0	0	0	0	0	0	0	0	0	0	0	0	0	0	0	0	0	0	0	0	0	0	0	0	0
0	3.53	3.95	2.99	3.63	3.78	2.42	0	1	0	1.9	13.08	6.3	0	0	0	0	0	0	0	1	0	0	0	1	0	0	0	0	0	0	0	0	0	0	0	0	0	0	0	0	0	0	0	0	0	0	0	0	0
0	3.47	4.03	2.99	3.63	3.86	2.68	0	1	0	2.04	13.33	6.55	0	0	0	0	0	0	0	1	0	0	0	1	0	0	0	0	0	0	0	0	0	0	0	0	0	0	0	0	0	0	0	0	0	0	0	0	0
0	3.45	4.03	2.99	3.63	3.86	2.68	0	1	0	2.04	13.58	6.81	0	0	0	0	0	0	0	1	0	0	0	1	0	0	0	0	0	0	0	0	0	0	0	0	0	0	0	0	0	0	0	0	0	0	0	0	0
0	3.50	4.01	2.99	3.63	3.86	2.68	0	1	0	2.04	13.83	7.06	0	0	0	0	0	0	0	1	0	0	0	1	0	0	0	0	0	0	0	0	0	0	0	0	0	0	0	0	0	0	0	0	0	0	0	0	0
0	3.58	4.01	2.99	3.63	3.86	2.68	0	1	0	2.04	14.08	7.3	0	0	0	0	0	0	0	1	0	0	0	1	0	0	0	0	0	0	0	0	0	0	0	0	0	0	0	0	0	0	0	0	0	0	0	0	0
0	3.55	4.01	2.99	3.63	3.95	2.72	0	1	0	2.13	14.33	7.55	0	0	0	0	0	0	0	1	0	0	0	1	0	0	0	0	0	0	0	0	0	0	0	0	0	0	0	0	0	0	0	0	0	0	0	0	0
0	3.54	4.01	2.99	3.63	3.95	2.72	0	1	0	2.13	14.58	7.81	0	0	0	0	0	0	0	1	0	0	0	1	0	0	0	0	0	0	0	0	0	0	0	0	0	0	0	0	0	0	0	0	0	0	0	0	0
0	3.63	3.99	2.99	3.63	3.95	2.72	0	1	0	2.13	14.83	8.06	0	0	0	0	0	0	0	1	0	0	0	1	0	0	0	0	0	0	0	0	0	0	0	0	0	0	0	0	0	0	0	0	0	0	0	0	0
0	0.00	3.46	1.79	3.15	3.61	2.54	0	0	1.48	1.99	50.83	0.17	0	0	0	0	0	0	1	0	0	0	0	1	0	0	0	0	0	0	0	0	0	0	0	0	0	0	0	0	0	0	0	0	0	0	0	0	0
0	0.00	3.46	1.79	3.16	3.61	2.54	0	0	1.48	2	51.08	0.42	0	0	0	0	0	0	1	0	0	0	0	1	0	0	0	0	0	0	0	0	0	0	0	0	0	0	0	0	0	0	0	0	0	0	0	0	0
0	0.00	3.56	2.47	3.16	3.61	2.54	0	0	1.48	1.98	51.33	0.66	0	0	0	0	0	0	1	0	0	0	0	1	0	0	0	0	0	0	0	0	0	0	0	0	0	0	0	0	0	0	0	0	0	0	0	0	0
0	0.00	3.56	2.47	3.16	3.61	2.54	0	0	1.48	2	51.58	0.91	0	0	0	0	0	0	1	0	0	0	0	1	0	0	0	0	0	0	0	0	0	0	0	0	0	0	0	0	0	0	0	0	0	0	0	0	0
0	0.00	3.53	2.47	3.16	3.58	2.34	0	0	1.54	2	51.83	1.17	0	0	0	0	0	0	1	0	0	0	0	1	0	0	0	0	0	0	0	0	0	0	0	0	0	0	0	0	0	0	0	0	0	0	0	0	0
0	0.00	3.53	2.47	3.16	3.58	2.34	0	0	1.54	2	52.08	1.42	0	0	0	0	0	0	1	0	0	0	0	1	0	0	0	0	0	0	0	0	0	0	0	0	0	0	0	0	0	0	0	0	0	0	0	0	0
0	0.00	3.58	2.47	3.16	3.58	2.34	0	0	1.54	2.02	52.33	1.66	0	0	0	0	0	0	1	0	0	0	0	1	0	0	0	0	0	0	0	0	0	0	0	0	0	0	0	0	0	0	0	0	0	0	0	0	0
0	0.00	3.58	2.47	3.16	3.58	2.34	0	0	1.54	2.02	52.58	1.91	0	0	0	0	0	0	1	0	0	0	0	1	0	0	0	0	0	0	0	0	0	0	0	0	0	0	0	0	0	0	0	0	0	0	0	0	0
0	0.00	3.54	2.47	3.16	3.57	2.4	0	0	1.54	2.02	52.83	2.17	0	0	0	0	0	0	1	0	0	0	0	1	0	0	0	0	0	0	0	0	0	0	0	0	0	0	0	0	0	0	0	0	0	0	0	0	0
0	0.00	3.54	2.47	3.16	3.57	2.4	0	0	1.54	1.98	53.08	2.42	0	0	0	0	0	0	1	0	0	0	0	1	0	0	0	0	0	0	0	0	0	0	0	0	0	0	0	0	0	0	0	0	0	0	0	0	0
0	0.00	3.59	2.47	3.16	3.57	2.4	0	0	1.54	1.98	53.33	2.66	0	0	0	0	0	0	1	0	0	0	0	1	0	0	0	0	0	0	0	0	0	0	0	0	0	0	0	0	0	0	0	0	0	0	0	0	0
0	0.00	3.59	2.47	3.16	3.57	2.4	0	0	1.54	2.01	53.58	2.91	0	0	0	0	0	0	1	0	0	0	0	1	0	0	0	0	0	0	0	0	0	0	0	0	0	0	0	0	0	0	0	0	0	0	0	0	0
0	0.00	3.57	2.47	3.16	3.61	2.49	0	0	1.54	2.01	53.83	3.17	0	0	0	0	0	0	1	0	0	0	0	1	0	0	0	0	0	0	0	0	0	0	0	0	0	0	0	0	0	0	0	0	0	0	0	0	0
0	0.00	3.57	2.47	3.16	3.61	2.49	0	0	1.54	2.03	54.08	3.42	0	0	0	0	0	0	1	0	0	0	0	1	0	0	0	0	0	0	0	0	0	0	0	0	0	0	0	0	0	0	0	0	0	0	0	0	0
0	0.00	3.58	2.47	3.16	3.61	2.49	0	0	1.54	2.01	54.33	3.66	0	0	0	0	0	0	1	0	0	0	0	1	0	0	0	0	0	0	0	0	0	0	0	0	0	0	0	0	0	0	0	0	0	0	0	0	0
0	0.00	3.58	2.47	3.2	3.61	2.49	0	0	1.54	2.05	54.58	3.91	0	0	0	0	0	0	1	0	0	0	0	1	0	0	0	0	0	0	0	0	0	0	0	0	0	0	0	0	0	0	0	0	0	0	0	0	0
0	0.00	3.61	2.6	3.2	3.59	2.45	0	0	1.54	2.06	54.83	4.17	0	0	0	0	0	0	1	0	0	0	0	1	0	0	0	0	0	0	0	0	0	0	0	0	0	0	0	0	0	0	0	0	0	0	0	0	0
0	0.00	3.61	2.6	3.2	3.59	2.45	0	0	1.54	2.06	55.08	4.42	0	0	0	0	0	0	1	0	0	0	0	1	0	0	0	0	0	0	0	0	0	0	0	0	0	0	0	0	0	0	0	0	0	0	0	0	0
0	0.00	3.66	2.6	3.2	3.59	2.45	0	0	1.54	2.06	55.33	4.66	0	0	0	0	0	0	1	0	0	0	0	1	0	0	0	0	0	0	0	0	0	0	0	0	0	0	0	0	0	0	0	0	0	0	0	0	0
0	0.00	3.66	2.6	3.51	3.59	2.45	0	0	1.54	2.1	55.58	4.91	0	0	0	0	0	0	1	0	0	0	0	1	0	0	0	0	0	0	0	0	0	0	0	0	0	0	0	0	0	0	0	0	0	0	0	0	0
0	0.00	3.63	2.6	3.51	3.63	2.5	0	0	1.4	2.08	55.83	5.17	0	0	0	0	0	0	1	0	0	0	0	1	0	0	0	0	0	0	0	0	0	0	0	0	0	0	0	0	0	0	0	0	0	0	0	0	0
0	0.00	3.63	2.6	3.51	3.63	2.5	0	0	1.4	2.09	56.08	5.42	0	0	0	0	0	0	1	0	0	0	0	1	0	0	0	0	0	0	0	0	0	0	0	0	0	0	0	0	0	0	0	0	0	0	0	0	0
0	0.00	3.66	2.6	3.51	3.63	2.5	0	0	1.4	2.1	56.33	5.66	0	0	0	0	0	0	1	0	0	0	0	1	0	0	0	0	0	0	0	0	0	0	0	0	0	0	0	0	0	0	0	0	0	0	0	0	0
0	3.52	3.66	2.6	3.51	3.63	2.5	1	1	1.4	2.13	56.58	5.91	0	0	0	0	0	0	1	0	0	0	0	1	0	0	0	0	0	0	0	0	0	0	0	0	0	0	0	0	0	0	0	0	0	0	0	0	0
0	3.50	3.65	2.6	3.51	3.69	2.58	1	1	1.3	2.13	56.83	6.17	0	0	0	0	0	0	1	0	0	0	0	1	0	0	0	0	0	0	0	0	0	0	0	0	0	0	0	0	0	0	0	0	0	0	0	0	0
0	3.55	3.65	2.6	3.51	3.69	2.58	1	1	1.3	2.12	57.08	6.42	0	0	0	0	0	0	1	0	0	0	0	1	0	0	0	0	0	0	0	0	0	0	0	0	0	0	0	0	0	0	0	0	0	0	0	0	0
0	3.64	3.66	2.6	3.51	3.69	2.58	1	1	1.3	2.13	57.33	6.66	0	0	0	0	0	0	1	0	0	0	0	1	0	0	0	0	0	0	0	0	0	0	0	0	0	0	0	0	0	0	0	0	0	0	0	0	0
0	3.70	3.66	2.6	3.51	3.69	2.58	1	1	1.3	2.14	57.58	6.91	0	0	0	0	0	0	1	0	0	0	0	1	0	0	0	0	0	0	0	0	0	0	0	0	0	0	0	0	0	0	0	0	0	0	0	0	0
0	3.67	3.67	2.6	3.51	3.7	2.59	1	1	1.4	2.13	57.83	7.17	0	0	0	0	0	0	1	0	0	0	0	1	0	0	0	0	0	0	0	0	0	0	0	0	0	0	0	0	0	0	0	0	0	0	0	0	0
0	3.77	3.67	2.6	3.51	3.7	2.59	1	1	1.4	2.14	58.08	7.42	0	0	0	0	0	0	1	0	0	0	0	1	0	0	0	0	0	0	0	0	0	0	0	0	0	0	0	0	0	0	0	0	0	0	0	0	0
0	3.34	3.29	1.58	2.97	3.59	2.49	1	1	1.49	2.01	41.67	0.14	0	0	0	0	0	0	1	0	0	0	0	1	0	0	0	0	0	0	0	0	0	0	0	0	0	0	0	0	0	0	0	0	0	0	0	0	0
0	3.31	3.29	1.58	3.11	3.59	2.49	1	1	1.49	2.01	41.92	0.39	0	0	0	0	0	0	1	0	0	0	0	1	0	0	0	0	0	0	0	0	0	0	0	0	0	0	0	0	0	0	0	0	0	0	0	0	0
0	3.31	3.4	2.39	3.11	3.59	2.49	1	1	1.49	2.01	42.17	0.64	0	0	0	0	0	0	1	0	0	0	0	1	0	0	0	0	0	0	0	0	0	0	0	0	0	0	0	0	0	0	0	0	0	0	0	0	0
0	3.22	3.4	2.39	3.12	3.59	2.49	1	1	1.49	2.06	42.42	0.89	0	0	0	0	0	0	1	0	0	0	0	1	0	0	0	0	0	0	0	0	0	0	0	0	0	0	0	0	0	0	0	0	0	0	0	0	0
0	3.28	3.42	2.39	3.12	3.58	1.99	1	1	1.63	2.06	42.67	1.14	0	0	1	0	0	0	1	0	0	0	0	1	0	0	0	0	0	0	0	0	0	0	0	0	0	0	0	0	0	0	0	0	0	0	0	0	0
0	3.27	3.42	2.39	3.12	3.58	1.99	1	1	1.63	2.06	42.92	1.39	0	0	0	0	0	0	1	0	0	0	0	1	0	0	0	0	0	0	0	0	0	0	0	0	0	0	0	0	0	0	0	0	0	0	0	0	0
0	3.24	3.5	2.39	3.12	3.58	1.99	1	1	1.63	2.14	43.17	1.64	0	0	0	0	0	0	1	0	0	0	0	1	0	0	0	0	0	0	0	0	0	0	0	0	0	0	0	0	0	0	0	0	0	0	0	0	0
0	3.09	3.5	2.39	3.12	3.58	1.99	1	1	1.63	2.12	43.42	1.89	0	0	0	0	0	0	1	0	0	0	0	1	0	0	0	0	0	0	0	0	0	0	0	0	0	0	0	0	0	0	0	0	0	0	0	0	0
0	3.15	3.49	2.39	3.12	3.68	2.34	1	1	1.64	2.11	43.67	2.14	0	0	0	0	0	0	1	0	0	0	0	1	0	0	0	0	0	0	0	0	0	0	0	0	0	0	0	0	0	0	0	0	0	0	0	0	0
0	3.14	3.49	2.39	3.12	3.68	2.34	1	1	1.64	2.12	43.92	2.39	0	0	0	0	0	0	1	0	0	0	0	1	0	0	0	0	0	0	0	0	0	0	0	0	0	0	0	0	0	0	0	0	0	0	0	0	0
0	3.14	3.47	2.39	3.12	3.68	2.34	1	1	1.64	2.14	44.17	2.64	0	0	0	0	0	0	1	0	0	0	0	1	0	0	0	0	0	0	0	0	0	0	0	0	0	0	0	0	0	0	0	0	0	0	0	0	0
0	3.23	3.47	2.39	3.12	3.68	2.34	1	1	1.64	2.13	44.42	2.89	0	0	0	0	0	0	1	0	0	0	0	1	0	0	0	0	0	0	0	0	0	0	0	0	0	0	0	0	0	0	0	0	0	0	0	0	0
0	3.08	3.46	2.39	3.12	3.7	2.31	0	1	1.64	2.14	44.67	3.14	0	0	1	0	0	0	1	0	0	0	0	1	0	0	0	0	0	0	0	0	0	0	0	0	0	0	0	0	0	0	0	0	0	0	0	0	0
0	3.08	3.46	2.39	3.12	3.7	2.31	1	1	1.64	2.16	44.92	3.39	0	0	0	0	0	0	1	0	0	0	0	1	0	0	0	0	0	0	0	0	0	0	0	0	0	0	0	0	0	0	0	0	0	0	0	0	0
0	3.18	3.6	2.39	3.12	3.7	2.31	1	1	1.64	2.2	45.17	3.64	0	0	0	0	0	0	1	0	0	0	0	1	0	0	0	0	0	0	0	0	0	0	0	0	0	0	0	0	0	0	0	0	0	0	0	0	0
0	3.10	3.6	2.39	3.12	3.7	2.31	1	1	1.64	2.21	45.42	3.89	0	0	0	0	0	0	1	0	0	0	0	1	0	0	0	0	0	0	0	0	0	0	0	0	0	0	0	0	0	0	0	0	0	0	0	0	0
0	3.15	3.63	2.4	3.12	3.73	1.46	1	1	1.3	2.26	45.67	4.14	0	0	0	0	0	0	1	0	0	0	0	1	0	0	0	0	0	0	0	0	0	0	0	0	0	0	0	0	0	0	0	0	0	0	0	0	0
0	3.14	3.63	2.4	3.12	3.73	1.46	1	1	1.3	2.26	45.92	4.39	0	0	0	0	0	0	1	0	0	0	0	1	0	0	0	0	0	0	0	0	0	0	0	0	0	0	0	0	0	0	0	0	0	0	0	0	0
0	3.16	3.61	2.4	3.12	3.73	1.46	1	1	1.3	2.31	46.17	4.64	0	0	0	0	0	0	1	0	0	0	0	1	0	0	0	0	0	0	0	0	0	0	0	0	0	0	0	0	0	0	0	0	0	0	0	0	0
0	3.11	3.61	2.4	3.12	3.73	1.46	1	1	1.3	2.3	46.42	4.89	0	0	0	0	0	0	1	0	0	0	0	1	0	0	0	0	0	0	0	0	0	0	0	0	0	0	0	0	0	0	0	0	0	0	0	0	0
0	3.09	3.62	2.4	3.12	3.84	2.32	1	1	1.4	2.29	46.67	5.14	0	0	0	0	0	0	1	0	0	0	0	1	0	0	0	0	0	0	0	0	0	0	0	0	0	0	0	0	0	0	0	0	0	0	0	0	0
0	3.09	3.62	2.4	3.13	3.84	2.32	1	1	1.4	2.27	46.92	5.39	0	0	0	0	0	0	1	0	0	0	0	1	0	0	0	0	0	0	0	0	0	0	0	0	0	0	0	0	0	0	0	0	0	0	0	0	0
0	3.13	3.6	2.41	3.13	3.84	2.32	1	1	1.4	2.31	47.17	5.64	0	0	0	0	0	0	1	0	0	0	0	1	0	0	0	0	0	0	0	0	0	0	0	0	0	0	0	0	0	0	0	0	0	0	0	0	0
0	3.15	3.6	2.41	3.13	3.84	2.32	1	1	1.4	2.29	47.42	5.89	0	0	0	0	0	0	1	0	0	0	0	1	0	0	0	0	0	0	0	0	0	0	0	0	0	0	0	0	0	0	0	0	0	0	0	0	0
0	3.14	3.63	2.41	3.13	3.85	2.35	1	1	1.48	2.29	47.67	6.14	0	0	0	0	0	0	1	0	0	0	0	1	0	0	0	0	0	0	0	0	0	0	0	0	0	0	0	0	0	0	0	0	0	0	0	0	0
0	3.17	3.63	2.41	3.13	3.85	2.35	1	1	1.48	2.27	47.92	6.39	0	0	0	0	0	0	1	0	0	0	0	1	0	0	0	0	0	0	0	0	0	0	0	0	0	0	0	0	0	0	0	0	0	0	0	0	0
0	3.27	3.63	2.42	3.13	3.85	2.35	1	1	1.48	2.3	48.17	6.64	0	0	0	0	0	0	1	0	0	0	0	1	0	0	0	0	0	0	0	0	0	0	0	0	0	0	0	0	0	0	0	0	0	0	0	0	0
0	3.25	3.63	2.42	3.13	3.85	2.35	1	1	1.48	2.3	48.42	6.89	0	0	0	0	0	0	1	0	0	0	0	1	0	0	0	0	0	0	0	0	0	0	0	0	0	0	0	0	0	0	0	0	0	0	0	0	0
0	3.27	3.64	2.42	3.13	3.87	2.53	0	1	1.6	2.29	48.67	7.14	0	0	0	0	0	0	1	0	0	0	0	1	0	0	0	0	0	0	0	0	0	0	0	0	0	0	0	0	0	0	0	0	0	0	0	0	0
0	3.58	0	0	4.21	0	0	1	1	0	2.27	0.08	0.23	0	0	0	0	0	0	1	0	0	0	0	1	0	0	0	0	0	0	0	0	0	0	0	0	0	0	0	0	0	0	0	0	0	0	0	0	0
0	3.65	4.04	3.05	4.21	4.07	2.63	0	1	0	2.25	0.33	0.48	0	0	0	0	0	0	1	0	0	0	0	1	0	0	0	0	0	0	0	0	0	0	0	0	0	0	0	0	0	0	0	0	0	0	0	0	0
0	3.64	4.04	3.05	4.21	4.07	2.63	0	1	0	2.25	0.58	0.73	0	0	0	0	0	0	1	0	0	0	0	1	0	0	0	0	0	0	0	0	0	0	0	0	0	0	0	0	0	0	0	0	0	0	0	0	0
0	3.47	4.06	3.05	4.21	4.07	2.63	0	1	0	2.21	0.83	0.98	0	0	0	0	0	0	1	0	0	0	0	1	0	0	0	0	0	0	0	0	0	0	0	0	0	0	0	0	0	0	0	0	0	0	0	0	0
0	3.59	4.06	3.05	4.21	4.07	2.63	0	1	0	2.2	1.08	1.23	0	0	0	0	0	0	1	0	0	0	0	1	0	0	0	0	0	0	0	0	0	0	0	0	0	0	0	0	0	0	0	0	0	0	0	0	0
0	3.56	4.09	3.05	4.21	3.98	2.87	0	1	0	2.18	1.33	1.48	0	0	0	0	0	0	1	0	0	0	0	1	0	0	0	0	0	0	0	0	0	0	0	0	0	0	0	0	0	0	0	0	0	0	0	0	0
0	3.67	4.09	3.05	4.21	3.98	2.87	0	1	0	2.18	1.58	1.73	0	0	0	0	0	0	1	0	0	0	0	1	0	0	0	0	0	0	0	0	0	0	0	0	0	0	0	0	0	0	0	0	0	0	0	0	0
0	3.80	4.1	3.05	4.21	3.98	2.87	0	1	0	2.18	1.83	1.98	0	0	0	0	0	0	1	0	0	0	0	1	0	0	0	0	0	0	0	0	0	0	0	0	0	0	0	0	0	0	0	0	0	0	0	0	0
0	3.62	4.1	3.05	4.21	3.98	2.87	0	1	0	2.22	2.08	2.23	0	0	0	0	0	0	1	0	0	0	0	1	0	0	0	0	0	0	0	0	0	0	0	0	0	0	0	0	0	0	0	0	0	0	0	0	0
0	3.66	4.11	3.05	4.21	4	3.07	0	1	0	2.21	2.33	2.48	0	0	0	0	0	0	1	0	0	0	0	1	0	0	0	0	0	0	0	0	0	0	0	0	0	0	0	0	0	0	0	0	0	0	0	0	0
0	3.68	4.11	3.05	4.21	4	3.07	0	1	0	2.22	2.58	2.73	0	0	0	0	0	0	1	0	0	0	0	1	0	0	0	0	0	0	0	0	0	0	0	0	0	0	0	0	0	0	0	0	0	0	0	0	0
0	3.70	4.12	3.05	4.21	4	3.07	0	1	0	2.23	2.83	2.98	0	0	0	0	0	0	1	0	0	0	0	1	0	0	0	0	0	0	0	0	0	0	0	0	0	0	0	0	0	0	0	0	0	0	0	0	0
0	3.70	4.12	3.05	4.21	4	3.07	0	1	0	2.22	3.08	3.23	0	0	0	0	0	0	1	0	0	0	0	1	0	0	0	0	0	0	0	0	0	0	0	0	0	0	0	0	0	0	0	0	0	0	0	0	0
0	3.67	4.21	3.05	4.21	3.97	3.08	0	1	0	2.21	3.33	3.48	0	0	0	0	0	0	1	0	0	0	0	1	0	0	0	0	0	0	0	0	0	0	0	0	0	0	0	0	0	0	0	0	0	0	0	0	0
0	3.63	4.21	3.05	4.21	3.97	3.08	0	1	0	2.21	3.58	3.73	0	0	0	0	0	0	1	0	0	0	0	1	0	0	0	0	0	0	0	0	0	0	0	0	0	0	0	0	0	0	0	0	0	0	0	0	0
0	3.53	4.21	3.05	4.21	3.97	3.08	0	1	0	2.21	3.83	3.98	0	0	0	0	0	0	1	0	0	0	0	1	0	0	0	0	0	0	0	0	0	0	0	0	0	0	0	0	0	0	0	0	0	0	0	0	0
0	3.53	4.21	3.05	4.21	3.97	3.08	0	1	0	2.21	4.08	4.23	0	0	0	0	0	0	1	0	0	0	0	1	0	0	0	0	0	0	0	0	0	0	0	0	0	0	0	0	0	0	0	0	0	0	0	0	0
0	3.53	4.2	3.05	4.21	3.91	2.99	0	1	0	2.21	4.33	4.48	0	0	0	0	0	0	1	0	0	0	0	1	0	0	0	0	0	0	0	0	0	0	0	0	0	0	0	0	0	0	0	0	0	0	0	0	0
0	3.57	4.2	3.05	4.21	3.91	2.99	0	1	0	2.15	4.58	4.73	0	0	0	0	0	0	1	0	0	0	0	1	0	0	0	0	0	0	0	0	0	0	0	0	0	0	0	0	0	0	0	0	0	0	0	0	0
0	3.53	4.18	3.05	4.21	3.91	2.99	0	1	0	2.09	4.83	4.98	0	0	0	0	0	0	1	0	0	0	0	1	0	0	0	0	0	0	0	0	0	0	0	0	0	0	0	0	0	0	0	0	0	0	0	0	0
0	3.56	4.18	3.05	4.21	3.91	2.99	0	1	0	2.09	5.08	5.23	0	0	0	0	0	0	1	0	0	0	0	1	0	0	0	0	0	0	0	0	0	0	0	0	0	0	0	0	0	0	0	0	0	0	0	0	0
0	3.56	4.2	3.05	4.21	3.74	2.62	0	1	0	2.03	5.33	5.48	0	0	0	0	0	0	1	0	0	0	0	1	0	0	0	0	0	0	0	0	0	0	0	0	0	0	0	0	0	0	0	0	0	0	0	0	0
0	3.56	4.2	3.05	4.21	3.74	2.62	0	1	0	2.03	5.58	5.73	0	0	0	0	0	0	1	0	0	0	0	1	0	0	0	0	0	0	0	0	0	0	0	0	0	0	0	0	0	0	0	0	0	0	0	0	0
0	3.53	4.22	3.05	4.21	3.74	2.62	0	1	0	2.03	5.83	5.98	0	0	0	0	0	0	1	0	0	0	0	1	0	0	0	0	0	0	0	0	0	0	0	0	0	0	0	0	0	0	0	0	0	0	0	0	0
0	3.56	4.22	3.05	4.21	3.74	2.62	0	1	0	2.03	6.08	6.23	0	0	0	0	0	0	1	0	0	0	0	1	0	0	0	0	0	0	0	0	0	0	0	0	0	0	0	0	0	0	0	0	0	0	0	0	0
0	0.00	2.92	2	2.66	3.35	2.2	0	0	0	1.65	31.67	0.25	0	0	0	0	0	0	1	0	0	0	0	1	0	0	0	0	0	0	0	0	0	0	0	0	0	0	0	0	0	0	0	0	0	0	0	0	0
0	0.00	2.92	2	2.66	3.35	2.2	0	0	0	1.65	31.92	0.5	0	0	0	0	0	0	1	0	0	0	0	1	0	0	0	0	0	0	0	0	0	0	0	0	0	0	0	0	0	0	0	0	0	0	0	0	0
0	0.00	3.05	2.31	2.96	3.44	2.29	0	0	0	1.65	32.17	0.75	0	0	0	0	0	0	1	0	0	0	0	1	0	0	0	0	0	0	0	0	0	0	0	0	0	0	0	0	0	0	0	0	0	0	0	0	0
0	0.00	3.05	2.31	2.97	3.44	2.29	0	0	0	1.67	32.42	1	0	0	0	0	0	0	1	0	0	0	0	1	0	0	0	0	0	0	0	0	0	0	0	0	0	0	0	0	0	0	0	0	0	0	0	0	0
0	0.00	3.07	2.33	2.97	3.44	2.29	0	0	0	1.67	32.67	1.25	0	0	0	0	0	0	1	0	0	0	0	1	0	0	0	0	0	0	0	0	0	0	0	0	0	0	0	0	0	0	0	0	0	0	0	0	0
0	0.00	3.07	2.33	2.97	3.44	2.29	0	0	0	1.68	32.92	1.5	0	0	0	0	0	0	1	0	0	0	0	1	0	0	0	0	0	0	0	0	0	0	0	0	0	0	0	0	0	0	0	0	0	0	0	0	0
0	0.00	3.1	2.33	2.97	3.46	2.2	0	0	0	1.72	33.17	1.75	0	0	0	0	0	0	1	0	0	0	0	1	0	0	0	0	0	0	0	0	0	0	0	0	0	0	0	0	0	0	0	0	0	0	0	0	0
0	0.00	3.1	2.33	2.97	3.46	2.2	0	0	0	1.72	33.42	2	0	0	0	0	0	0	1	0	0	0	0	1	0	0	0	0	0	0	0	0	0	0	0	0	0	0	0	0	0	0	0	0	0	0	0	0	0
0	0.00	3.13	2.33	2.97	3.46	2.2	0	0	0	1.75	33.67	2.25	0	0	0	0	0	0	0	1	0	0	0	1	0	0	0	0	0	0	0	0	0	0	0	0	0	0	0	0	0	0	0	0	0	0	0	0	0
0	3.22	3.13	2.33	3.02	3.46	2.2	1	1	0	1.76	33.92	2.5	0	0	0	0	0	0	0	1	0	0	0	1	0	0	0	0	0	0	0	0	0	0	0	0	0	0	0	0	0	0	0	0	0	0	0	0	0
0	3.34	3.23	2.5	3.04	3.54	2.34	1	1	0	1.76	34.17	2.75	0	0	0	0	0	0	0	1	0	0	0	1	0	0	0	0	0	0	0	0	0	0	0	0	0	0	0	0	0	0	0	0	0	0	0	0	0
0	3.34	3.23	2.5	3.04	3.54	2.34	1	1	0	1.76	34.42	3	0	0	0	0	0	0	0	1	0	0	0	1	0	0	0	0	0	0	0	0	0	0	0	0	0	0	0	0	0	0	0	0	0	0	0	0	0
0	3.46	3.28	2.54	3.04	3.54	2.34	1	1	0	1.81	34.67	3.25	0	0	0	0	0	0	0	1	0	0	0	1	0	0	0	0	0	0	0	0	0	0	0	0	0	0	0	0	0	0	0	0	0	0	0	0	0
0	3.43	3.28	2.54	3.04	3.54	2.34	1	1	0	1.85	34.92	3.5	0	0	0	0	0	0	0	1	0	0	0	1	0	0	0	0	0	0	0	0	0	0	0	0	0	0	0	0	0	0	0	0	0	0	0	0	0
0	3.48	3.4	2.54	3.04	3.62	2.17	1	1	0	1.94	35.17	3.75	0	0	0	0	0	0	0	1	0	0	0	1	0	0	0	0	0	0	0	0	0	0	0	0	0	0	0	0	0	0	0	0	0	0	0	0	0
0	3.47	3.4	2.54	3.04	3.62	2.17	1	1	0	1.93	35.42	4	0	0	0	0	0	0	0	1	0	0	0	1	0	0	0	0	0	0	0	0	0	0	0	0	0	0	0	0	0	0	0	0	0	0	0	0	0
0	3.81	3.83	2.53	3.7	4.08	2.52	1	1	0	2.79	4	0.24	0	0	0	0	0	0	1	0	0	0	0	1	0	0	0	0	0	0	0	0	0	0	0	0	0	0	0	0	0	0	0	0	0	0	0	0	0
0	3.66	3.83	2.66	3.7	4.09	2.61	1	1	0	2.79	4.25	0.49	0	0	0	0	0	0	1	0	0	0	0	1	0	0	0	0	0	0	0	0	0	0	0	0	0	0	0	0	0	0	0	0	0	0	0	0	0
0	3.72	3.83	2.66	3.7	4.09	2.61	1	1	0	2.79	4.5	0.74	0	0	0	0	0	0	1	0	0	0	0	1	0	0	0	0	0	0	0	0	0	0	0	0	0	0	0	0	0	0	0	0	0	0	0	0	0
0	3.87	3.87	2.69	3.71	4.09	2.61	1	1	0	2.79	4.75	0.99	0	0	0	0	0	0	1	0	0	0	0	1	0	0	0	0	0	0	0	0	0	0	0	0	0	0	0	0	0	0	0	0	0	0	0	0	0
0	3.87	3.87	2.69	3.71	4.09	2.61	1	1	0	2.79	5	1.24	0	0	0	0	0	0	1	0	0	0	0	1	0	0	0	0	0	0	0	0	0	0	0	0	0	0	0	0	0	0	0	0	0	0	0	0	0
0	3.93	3.84	2.7	4.01	4.12	2.67	1	1	0.9	2.8	5.25	1.49	0	0	0	0	0	0	1	0	0	0	0	1	0	0	0	0	0	0	0	0	0	0	0	0	0	0	0	0	0	0	0	0	0	0	0	0	0
0	3.64	3.84	2.7	4.01	4.12	2.67	1	1	0.9	2.79	5.5	1.74	0	0	0	0	0	1	0	0	0	0	0	1	0	0	0	0	0	0	0	0	0	0	0	0	0	0	0	0	0	0	0	0	0	0	0	0	0
0	3.77	3.84	2.7	4.02	4.12	2.67	1	1	0.9	2.79	5.75	1.99	0	0	0	0	0	1	0	0	0	0	0	1	0	0	0	0	0	0	0	0	0	0	0	0	0	0	0	0	0	0	0	0	0	0	0	0	0
0	3.85	3.84	2.7	4.02	4.12	2.67	1	1	0.9	2.79	6	2.24	0	0	0	0	0	1	0	0	0	0	0	1	0	0	0	0	0	0	0	0	0	0	0	0	0	0	0	0	0	0	0	0	0	0	0	0	0
0	3.75	3.92	2.75	4.03	4.09	2.62	1	1	0.78	2.78	6.25	2.49	0	0	0	0	0	1	0	0	0	0	0	1	0	0	0	0	0	0	0	0	0	0	0	0	0	0	0	0	0	0	0	0	0	0	0	0	0
0	3.77	3.92	2.75	4.03	4.09	2.62	1	1	0.78	2.78	6.5	2.74	0	0	0	0	0	1	0	0	0	0	0	1	0	0	0	0	0	0	0	0	0	0	0	0	0	0	0	0	0	0	0	0	0	0	0	0	0
0	3.81	3.91	2.75	4.03	4.09	2.62	1	1	0.78	2.77	6.75	2.99	0	0	0	0	0	1	0	0	0	0	0	1	0	0	0	0	0	0	0	0	0	0	0	0	0	0	0	0	0	0	0	0	0	0	0	0	0
0	3.79	3.91	2.75	4.03	4.09	2.62	1	1	0.78	2.76	7	3.24	0	0	0	0	0	1	0	0	0	0	0	1	0	0	0	0	0	0	0	0	0	0	0	0	0	0	0	0	0	0	0	0	0	0	0	0	0
0	3.73	3.87	2.75	4.03	4.05	1.8	1	1	0.78	2.75	7.25	3.49	0	0	1	0	0	1	0	0	0	0	0	1	0	0	0	0	0	0	0	0	0	0	0	0	0	0	0	0	0	0	0	0	0	0	0	0	0
0	3.73	3.87	2.75	4.03	4.05	1.8	1	1	0.78	2.74	7.5	3.74	0	0	0	0	0	1	0	0	0	0	0	1	0	0	0	0	0	0	0	0	0	0	0	0	0	0	0	0	0	0	0	0	0	0	0	0	0
0	3.76	3.83	2.75	4.03	4.05	1.8	1	1	0.78	2.74	7.75	3.99	0	0	0	0	0	0	1	0	0	0	0	1	0	0	0	0	0	0	0	0	0	0	0	0	0	0	0	0	0	0	0	0	0	0	0	0	0
0	3.74	3.83	2.75	4.03	4.05	1.8	1	1	0.78	2.74	8	4.24	0	0	0	0	0	0	1	0	0	0	0	1	0	0	0	0	0	0	0	0	0	0	0	0	0	0	0	0	0	0	0	0	0	0	0	0	0
0	3.73	3.81	2.75	4.03	4.05	2.53	1	1	0.78	2.72	8.25	4.49	0	0	0	0	0	0	1	0	0	0	0	1	0	0	0	0	0	0	0	0	0	0	0	0	0	0	0	0	0	0	0	0	0	0	0	0	0
0	3.76	3.81	2.75	4.03	4.05	2.53	1	1	0.78	2.72	8.5	4.74	0	0	0	0	0	0	1	0	0	0	0	1	0	0	0	0	0	0	0	0	0	0	0	0	0	0	0	0	0	0	0	0	0	0	0	0	0
0	3.80	3.81	2.75	4.03	4.05	2.53	1	1	0.78	2.71	8.75	4.99	0	0	0	0	0	0	1	0	0	0	0	1	0	0	0	0	0	0	0	0	0	0	0	0	0	0	0	0	0	0	0	0	0	0	0	0	0
0	3.78	3.81	2.75	4.03	4.05	2.53	1	1	0.78	2.72	9	5.24	0	0	0	0	0	0	1	0	0	0	0	1	0	0	0	0	0	0	0	0	0	0	0	0	0	0	0	0	0	0	0	0	0	0	0	0	0
0	3.80	3.79	2.75	4.03	4.09	2.66	1	1	0.78	2.73	9.25	5.49	0	0	0	0	0	0	1	0	0	0	0	1	0	0	0	0	0	0	0	0	0	0	0	0	0	0	0	0	0	0	0	0	0	0	0	0	0
0	3.80	3.79	2.75	4.03	4.09	2.66	1	1	0.78	2.73	9.5	5.74	0	0	0	0	0	0	1	0	0	0	0	1	0	0	0	0	0	0	0	0	0	0	0	0	0	0	0	0	0	0	0	0	0	0	0	0	0
0	3.82	0	0	4.3	0	0	1	1	0	0.48	0.08	0.25	0	0	0	0	0	0	1	0	0	0	0	1	0	0	0	0	0	0	0	0	0	0	0	0	0	0	0	0	0	0	0	0	0	0	0	0	0
0	3.90	0	0	4.3	0	0	1	1	0	2.95	0.33	0.5	0	0	0	0	0	0	1	0	0	0	0	1	0	0	0	0	0	0	0	0	0	0	0	0	0	0	0	0	0	0	0	0	0	0	0	0	0
0	3.79	4.04	2.95	4.3	4.05	1.81	1	1	0	2.95	0.58	0.75	0	0	0	0	0	0	1	0	0	0	0	1	0	0	0	0	0	0	0	0	0	0	0	0	0	0	0	0	0	0	0	0	0	0	0	0	0
0	3.80	4.04	2.95	4.3	4.05	1.81	1	1	0	3.21	0.83	1	0	0	0	0	0	0	1	0	0	0	0	1	0	0	0	0	0	0	0	0	0	0	0	0	0	0	0	0	0	0	0	0	0	0	0	0	0
0	4.05	4.08	2.95	4.3	4.05	1.81	1	1	0	3.23	1.08	1.25	0	0	0	0	0	0	1	0	0	0	0	1	0	0	0	0	0	0	0	0	0	0	0	0	0	0	0	0	0	0	0	0	0	0	0	0	0
0	3.81	4.08	2.95	4.3	4.05	1.81	1	1	0	3.25	1.33	1.5	0	0	0	0	0	0	1	0	0	0	0	1	0	0	0	0	0	0	0	0	0	0	0	0	0	0	0	0	0	0	0	0	0	0	0	0	0
0	4.14	4.11	2.95	4.3	4.33	2.19	1	1	0	3.31	1.58	1.75	0	0	0	0	0	0	1	0	0	0	0	1	0	0	0	0	0	0	0	0	0	0	0	0	0	0	0	0	0	0	0	0	0	0	0	0	0
0	4.20	4.11	2.95	4.3	4.33	2.19	1	1	0	3.3	1.83	2	0	0	0	0	0	0	1	0	0	0	0	1	0	0	0	0	0	0	0	0	0	0	0	0	0	0	0	0	0	0	0	0	0	0	0	0	0
0	4.01	4.16	2.96	4.3	4.33	2.19	1	1	0	3.31	2.08	2.25	0	0	0	0	0	0	1	0	0	0	0	1	0	0	0	0	0	0	0	0	0	0	0	0	0	0	0	0	0	0	0	0	0	0	0	0	0
0	4.00	4.16	2.96	4.33	4.33	2.19	1	1	0	3.3	2.33	2.5	0	0	0	0	0	0	1	0	0	0	0	1	0	0	0	0	0	0	0	0	0	0	0	0	0	0	0	0	0	0	0	0	0	0	0	0	0
0	4.01	4.18	3.11	4.33	4.36	2.18	1	1	0	3.32	2.58	2.75	0	0	0	0	0	0	1	0	0	0	0	1	0	0	0	0	0	0	0	0	0	0	0	0	0	0	0	0	0	0	0	0	0	0	0	0	0
0	4.03	4.18	3.11	4.33	4.36	2.18	1	1	0	3.35	2.83	3	0	0	0	0	0	0	1	0	0	0	0	1	0	0	0	0	0	0	0	0	0	0	0	0	0	0	0	0	0	0	0	0	0	0	0	0	0
0	3.93	4.17	3.12	4.33	4.36	2.18	1	1	0	3.34	3.08	3.25	0	0	0	0	0	0	1	0	0	0	0	1	0	0	0	0	0	0	0	0	0	0	0	0	0	0	0	0	0	0	0	0	0	0	0	0	0
0	4.13	4.17	3.12	4.33	4.36	2.18	1	1	0	3.35	3.33	3.5	0	0	0	0	0	0	1	0	0	0	0	1	0	0	0	0	0	0	0	0	0	0	0	0	0	0	0	0	0	0	0	0	0	0	0	0	0
0	4.09	4.26	3.17	4.35	4.42	1.99	1	1	0	3.37	3.58	3.75	0	0	0	0	0	0	0	1	0	0	0	1	0	0	0	0	0	0	0	0	0	0	0	0	0	0	0	0	0	0	0	0	0	0	0	0	0
0	3.96	4.26	3.17	4.35	4.42	1.99	1	1	0	3.38	3.83	4	0	0	0	0	0	0	0	1	0	0	0	1	0	0	0	0	0	0	0	0	0	0	0	0	0	0	0	0	0	0	0	0	0	0	0	0	0
0	3.96	4.27	3.27	4.38	4.42	1.99	1	1	0	3.38	4.08	4.25	0	0	0	0	0	0	0	1	0	0	0	1	0	0	0	0	0	0	0	0	0	0	0	0	0	0	0	0	0	0	0	0	0	0	0	0	0
0	3.98	4.27	3.27	4.38	4.42	1.99	1	1	0	3.38	4.33	4.5	0	0	0	0	0	0	0	1	0	0	0	1	0	0	0	0	0	0	0	0	0	0	0	0	0	0	0	0	0	0	0	0	0	0	0	0	0
0	3.97	4.22	3.27	4.38	4.48	2.83	1	1	0	3.39	4.58	4.75	0	0	0	0	0	0	0	1	0	0	0	1	0	0	0	0	0	0	0	0	0	0	0	0	0	0	0	0	0	0	0	0	0	0	0	0	0
0	3.91	4.22	3.27	4.38	4.48	2.87	1	1	0	3.38	4.83	5	0	0	0	0	0	0	0	1	0	0	0	1	0	0	0	0	0	0	0	0	0	0	0	0	0	0	0	0	0	0	0	0	0	0	0	0	0
0	3.76	4.21	3.27	4.38	4.48	2.87	1	1	0	3.38	5.08	5.25	0	0	0	0	0	0	0	1	0	0	0	1	0	0	0	0	0	0	0	0	0	0	0	0	0	0	0	0	0	0	0	0	0	0	0	0	0
0	3.80	4.21	3.27	4.38	4.48	2.87	1	1	0	3.39	5.33	5.5	0	0	0	0	0	0	0	1	0	0	0	1	0	0	0	0	0	0	0	0	0	0	0	0	0	0	0	0	0	0	0	0	0	0	0	0	0
0	4.52	0	0	4.55	0	0	1	1	0	3.11	0.08	0.25	0	0	0	0	0	1	0	0	0	0	0	1	0	0	0	0	0	0	0	0	0	0	0	0	0	0	0	0	0	0	0	0	0	0	0	0	0
0	4.26	0	0	4.55	0	0	1	1	0	3.11	0.33	0.5	0	0	0	0	0	1	0	0	0	0	0	1	0	0	0	0	0	0	0	0	0	0	0	0	0	0	0	0	0	0	0	0	0	0	0	0	0
0	4.25	4.95	3.85	4.55	4.93	3.63	0	1	0	3.11	0.58	0.75	0	0	0	0	0	1	0	0	0	0	0	1	0	0	0	0	0	0	0	0	0	0	0	0	0	0	0	0	0	0	0	0	0	0	0	0	0
0	4.25	4.95	3.85	4.55	4.93	3.63	0	1	0	3.12	0.83	1	0	0	0	0	0	1	0	0	0	0	0	1	0	0	0	0	0	0	0	0	0	0	0	0	0	0	0	0	0	0	0	0	0	0	0	0	0
0	4.28	4.93	3.85	4.55	4.93	3.63	0	1	0	3.13	1.08	1.25	0	0	0	0	0	1	0	0	0	0	0	1	0	0	0	0	0	0	0	0	0	0	0	0	0	0	0	0	0	0	0	0	0	0	0	0	0
0	4.12	4.93	3.85	4.55	4.93	3.63	0	1	0	3.14	1.33	1.5	0	0	0	0	0	1	0	0	0	0	0	1	0	0	0	0	0	0	0	0	0	0	0	0	0	0	0	0	0	0	0	0	0	0	0	0	0
0	4.09	4.9	3.85	4.55	4.93	3.4	0	1	0	3.14	1.58	1.75	0	0	0	0	0	1	0	0	0	0	0	1	0	0	0	0	0	0	0	0	0	0	0	0	0	0	0	0	0	0	0	0	0	0	0	0	0
0	4.25	4.9	3.85	4.55	4.93	3.39	0	1	0	3.14	1.83	2	0	0	0	0	0	1	0	0	0	0	0	1	0	0	0	0	0	0	0	0	0	0	0	0	0	0	0	0	0	0	0	0	0	0	0	0	0
0	4.39	4.88	3.85	4.55	4.93	3.39	1	1	0	3.14	2.08	2.25	0	0	0	0	0	1	0	0	0	0	0	1	0	0	0	0	0	0	0	0	0	0	0	0	0	0	0	0	0	0	0	0	0	0	0	0	0
0	4.45	4.88	3.85	4.55	4.93	3.39	1	1	0	3.14	2.33	2.5	0	0	0	0	0	1	0	0	0	0	0	1	0	0	0	0	0	0	0	0	0	0	0	0	0	0	0	0	0	0	0	0	0	0	0	0	0
0	4.41	4.9	3.85	4.55	4.89	1.15	1	1	0	3.14	2.58	2.75	0	0	0	0	0	1	0	0	0	0	0	1	0	0	0	0	0	0	0	0	0	0	0	0	0	0	0	0	0	0	0	0	0	0	0	0	0
0	4.47	4.9	3.85	4.55	4.89	1.15	1	1	0	3.14	2.83	3	0	0	0	0	0	1	0	0	0	0	0	1	0	0	0	0	0	0	0	0	0	0	0	0	0	0	0	0	0	0	0	0	0	0	0	0	0
0	4.61	4.83	3.85	4.55	4.89	1.15	1	1	0	3.14	3.08	3.25	0	0	0	0	0	1	0	0	0	0	0	1	0	0	0	0	0	0	0	0	0	0	0	0	0	0	0	0	0	0	0	0	0	0	0	0	0
0	0.00	4.83	3.85	4.55	4.89	1.15	0	0	0	3.14	3.33	3.5	0	0	0	0	0	1	0	0	0	0	0	1	0	0	0	0	0	0	0	0	0	0	0	0	0	0	0	0	0	0	0	0	0	0	0	0	0
0	0.00	2.62	1.65	2.81	3.09	1.63	0	0	0	1.74	13.67	0.05	0	0	0	0	0	0	0	0	1	0	0	1	0	0	0	0	0	0	0	0	0	0	0	0	0	0	0	0	0	0	0	0	0	0	0	0	0
0	0.00	2.69	1.81	2.85	3.12	1.77	0	0	0	1.73	13.92	0.3	0	0	0	0	0	0	0	0	1	0	0	1	0	0	0	0	0	0	0	0	0	0	0	0	0	0	0	0	0	0	0	0	0	0	0	0	0
0	0.00	2.69	1.81	2.85	3.12	1.77	0	0	0	1.72	14.17	0.55	0	0	0	0	0	0	0	0	1	0	0	1	0	0	0	0	0	0	0	0	0	0	0	0	0	0	0	0	0	0	0	0	0	0	0	0	0
0	0.00	2.73	1.81	3.33	3.12	1.77	0	0	0	1.75	14.42	0.8	0	0	0	0	0	0	0	0	1	0	0	1	0	0	0	0	0	0	0	0	0	0	0	0	0	0	0	0	0	0	0	0	0	0	0	0	0
0	0.00	2.73	1.81	3.33	3.12	1.77	0	0	0	1.76	14.67	1.05	0	0	0	0	0	0	0	0	1	0	0	1	0	0	0	0	0	0	0	0	0	0	0	0	0	0	0	0	0	0	0	0	0	0	0	0	0
0	0.00	2.76	1.81	3.33	3.18	1.9	0	0	0	1.81	14.92	1.3	0	0	0	0	0	0	0	0	1	0	0	1	0	0	0	0	0	0	0	0	0	0	0	0	0	0	0	0	0	0	0	0	0	0	0	0	0
0	0.00	2.76	1.81	3.33	3.18	1.9	0	0	0	1.81	15.17	1.55	0	0	0	0	0	0	0	0	1	0	0	1	0	0	0	0	0	0	0	0	0	0	0	0	0	0	0	0	0	0	0	0	0	0	0	0	0
0	0.00	2.72	1.81	3.33	3.18	1.9	0	0	0	1.82	15.42	1.8	0	0	0	0	0	0	0	0	1	0	0	1	0	0	0	0	0	0	0	0	0	0	0	0	0	0	0	0	0	0	0	0	0	0	0	0	0
0	0.00	2.72	1.81	3.33	3.18	1.9	0	0	0	1.81	15.67	2.05	0	0	0	0	0	0	0	0	1	0	0	1	0	0	0	0	0	0	0	0	0	0	0	0	0	0	0	0	0	0	0	0	0	0	0	0	0
0	0.00	2.75	1.81	3.33	3.17	1.69	0	0	0.85	1.81	15.92	2.3	0	0	0	0	0	0	0	0	1	0	0	1	0	0	0	0	0	0	0	0	0	0	0	0	0	0	0	0	0	0	0	0	0	0	0	0	0
0	0.00	2.75	1.81	3.33	3.17	1.69	0	0	0.85	1.82	16.17	2.55	0	0	0	0	0	0	0	0	1	0	0	1	0	0	0	0	0	0	0	0	0	0	0	0	0	0	0	0	0	0	0	0	0	0	0	0	0
0	0.00	2.78	1.81	3.33	3.17	1.69	0	0	0.85	1.86	16.42	2.8	0	0	0	0	0	0	0	0	1	0	0	1	0	0	0	0	0	0	0	0	0	0	0	0	0	0	0	0	0	0	0	0	0	0	0	0	0
0	0.00	2.78	1.81	3.33	3.17	1.69	0	0	0.85	1.88	16.67	3.05	0	0	0	0	0	0	0	0	1	0	0	1	0	0	0	0	0	0	0	0	0	0	0	0	0	0	0	0	0	0	0	0	0	0	0	0	0
0	0.00	2.86	1.81	3.33	3.23	1.78	0	0	0.7	1.86	16.92	3.3	0	0	0	0	0	0	0	0	1	0	0	1	0	0	0	0	0	0	0	0	0	0	0	0	0	0	0	0	0	0	0	0	0	0	0	0	0
0	0.00	2.86	1.81	3.33	3.23	1.78	0	0	0.7	1.83	17.17	3.55	0	0	0	0	0	0	0	0	1	0	0	1	0	0	0	0	0	0	0	0	0	0	0	0	0	0	0	0	0	0	0	0	0	0	0	0	0
0	0.00	2.99	1.81	3.33	3.23	1.78	0	0	0.7	1.87	17.42	3.8	0	0	0	0	0	0	0	0	1	0	0	1	0	0	0	0	0	0	0	0	0	0	0	0	0	0	0	0	0	0	0	0	0	0	0	0	0
0	0.00	2.99	1.81	3.33	3.23	1.78	0	0	0.7	1.84	17.67	4.05	0	0	0	0	0	0	0	0	1	0	0	1	0	0	0	0	0	0	0	0	0	0	0	0	0	0	0	0	0	0	0	0	0	0	0	0	0
0	0.00	2.91	1.81	3.33	3.19	0	0	0	0	1.81	17.92	4.3	0	0	0	0	0	0	0	0	1	0	0	1	0	0	0	0	0	0	0	0	0	0	0	0	0	0	0	0	0	0	0	0	0	0	0	0	0
0	0.00	2.91	1.81	3.33	3.19	0	0	0	0	1.83	18.17	4.55	0	0	0	0	0	0	0	0	1	0	0	1	0	0	0	0	0	0	0	0	0	0	0	0	0	0	0	0	0	0	0	0	0	0	0	0	0
0	0.00	2.93	1.81	3.33	3.19	0	0	0	0	1.83	18.42	4.8	0	0	0	0	0	0	0	0	1	0	0	1	0	0	0	0	0	0	0	0	0	0	0	0	0	0	0	0	0	0	0	0	0	0	0	0	0
0	0.00	2.93	1.81	3.33	3.19	0	0	0	0	1.77	18.67	5.05	0	0	0	0	0	0	0	0	1	0	0	1	0	0	0	0	0	0	0	0	0	0	0	0	0	0	0	0	0	0	0	0	0	0	0	0	0
0	0.00	2.84	1.81	3.33	3.13	0	0	0	0	1.72	18.92	5.3	0	0	0	0	0	0	0	0	1	0	0	1	0	0	0	0	0	0	0	0	0	0	0	0	0	0	0	0	0	0	0	0	0	0	0	0	0
0	3.75	3.66	1.87	3.34	3.9	3.1	1	1	3.4	1.89	37	0.29	0	0	0	0	1	0	0	1	0	0	0	1	0	0	0	0	0	0	0	0	0	0	0	0	0	0	0	0	0	0	0	0	0	0	0	0	0
0	3.74	3.65	2.47	3.34	3.79	2.89	1	1	1.9	1.88	37.25	0.53	0	0	0	0	1	0	0	1	0	0	0	1	0	0	0	0	0	0	0	0	0	0	0	0	0	0	0	0	0	0	0	0	0	0	0	0	0
0	3.72	3.65	2.47	3.34	3.79	2.89	1	1	1.9	1.88	37.5	0.78	0	0	0	0	1	0	0	1	0	0	0	1	0	0	0	0	0	0	0	0	0	0	0	0	0	0	0	0	0	0	0	0	0	0	0	0	0
0	3.76	3.67	2.47	3.34	3.79	2.89	1	1	1.9	1.9	37.75	1.04	0	0	0	0	1	0	0	1	0	0	0	1	0	0	0	0	0	0	0	0	0	0	0	0	0	0	0	0	0	0	0	0	0	0	0	0	0
0	3.79	3.67	2.47	3.34	3.79	2.89	1	1	1.9	1.9	38	1.29	0	0	0	0	1	0	0	1	0	0	0	1	0	0	0	0	0	0	0	0	0	0	0	0	0	0	0	0	0	0	0	0	0	0	0	0	0
0	3.82	3.72	2.47	3.34	3.82	2.9	1	1	1.9	1.9	38.25	1.53	0	0	0	0	1	0	0	1	0	0	0	1	0	0	0	0	0	0	0	0	0	0	0	0	0	0	0	0	0	0	0	0	0	0	0	0	0
0	4.06	3.72	2.47	3.34	3.82	2.9	1	1	1.9	1.92	38.5	1.78	0	0	0	0	1	0	0	1	0	0	0	1	0	0	0	0	0	0	0	0	0	0	0	0	0	0	0	0	0	0	0	0	0	0	0	0	0
0	4.01	3.76	2.47	3.64	3.82	2.9	1	1	1.9	1.93	38.75	2.04	0	0	0	0	1	0	0	1	0	0	0	1	0	0	0	0	0	0	0	0	0	0	0	0	0	0	0	0	0	0	0	0	0	0	0	0	0
0	4.06	3.76	2.47	3.64	3.82	2.9	1	1	1.9	1.97	39	2.29	0	0	0	0	1	0	0	1	0	0	0	1	0	0	0	0	0	0	0	0	0	0	0	0	0	0	0	0	0	0	0	0	0	0	0	0	0
0	4.02	3.85	2.47	3.64	3.95	3.16	1	1	1.83	1.97	39.25	2.53	0	0	0	0	1	0	0	1	0	0	0	1	0	0	0	0	0	0	0	0	0	0	0	0	0	0	0	0	0	0	0	0	0	0	0	0	0
0	3.96	3.85	2.47	3.64	3.95	3.16	1	1	1.83	1.99	39.5	2.78	0	0	0	0	1	0	0	1	0	0	0	1	0	0	0	0	0	0	0	0	0	0	0	0	0	0	0	0	0	0	0	0	0	0	0	0	0
0	3.95	3.85	2.47	3.64	3.95	3.16	1	1	1.83	2.02	39.75	3.04	0	0	0	0	1	0	0	1	0	0	0	1	0	0	0	0	0	0	0	0	0	0	0	0	0	0	0	0	0	0	0	0	0	0	0	0	0
0	3.90	3.85	2.47	3.64	3.95	3.16	1	1	1.83	2.02	40	3.29	0	0	0	0	1	0	0	1	0	0	0	1	0	0	0	0	0	0	0	0	0	0	0	0	0	0	0	0	0	0	0	0	0	0	0	0	0
0	3.89	3.85	2.47	3.64	3.99	3.15	1	1	1.86	2.03	40.25	3.53	0	0	0	0	1	0	1	0	0	0	0	1	0	0	0	0	0	0	0	0	0	0	0	0	0	0	0	0	0	0	0	0	0	0	0	0	0
0	3.94	3.85	2.47	3.64	3.99	3.15	1	1	1.86	2.04	40.5	3.78	0	0	0	0	1	0	1	0	0	0	0	1	0	0	0	0	0	0	0	0	0	0	0	0	0	0	0	0	0	0	0	0	0	0	0	0	0
0	4.00	3.9	2.47	3.64	3.99	3.15	1	1	1.86	2.03	40.75	4.04	0	0	0	0	1	0	1	0	0	0	0	1	0	0	0	0	0	0	0	0	0	0	0	0	0	0	0	0	0	0	0	0	0	0	0	0	0
0	4.07	3.9	2.47	3.64	3.99	3.15	1	1	1.86	2.03	41	4.29	0	0	0	0	1	0	1	0	0	0	0	1	0	0	0	0	0	0	0	0	0	0	0	0	0	0	0	0	0	0	0	0	0	0	0	0	0
0	4.00	3.9	2.47	3.64	4.05	3.19	1	1	1.9	2	41.25	4.53	0	0	0	0	1	0	1	0	0	0	0	1	0	0	0	0	0	0	0	0	0	0	0	0	0	0	0	0	0	0	0	0	0	0	0	0	0
0	3.98	3.9	2.47	3.64	4.05	3.19	1	1	1.9	2	41.5	4.78	0	0	0	0	1	0	1	0	0	0	0	1	0	0	0	0	0	0	0	0	0	0	0	0	0	0	0	0	0	0	0	0	0	0	0	0	0
0	3.94	3.9	2.47	3.64	4.05	3.19	1	1	1.9	2	41.75	5.04	0	0	0	0	1	0	1	0	0	0	0	1	0	0	0	0	0	0	0	0	0	0	0	0	0	0	0	0	0	0	0	0	0	0	0	0	0
0	3.94	3.9	2.47	3.64	4.05	3.19	1	1	1.9	2	42	5.29	0	0	0	0	1	0	1	0	0	0	0	1	0	0	0	0	0	0	0	0	0	0	0	0	0	0	0	0	0	0	0	0	0	0	0	0	0
0	3.47	4.14	2.66	3.59	4.13	2.91	0	1	1.6	2.17	37.58	0.28	0	0	0	0	0	0	1	0	0	0	0	1	0	0	0	0	0	0	0	0	0	0	0	0	0	0	0	0	0	0	0	0	0	0	0	0	0
0	3.46	4.14	2.66	3.59	4.13	2.91	0	1	1.6	2.17	37.83	0.53	0	0	0	0	0	0	1	0	0	0	0	1	0	0	0	0	0	0	0	0	0	0	0	0	0	0	0	0	0	0	0	0	0	0	0	0	0
0	3.51	4.14	2.66	3.59	4.13	2.91	0	1	1.6	2.17	38.08	0.78	0	0	0	0	0	0	1	0	0	0	0	1	0	0	0	0	0	0	0	0	0	0	0	0	0	0	0	0	0	0	0	0	0	0	0	0	0
0	3.33	4.14	2.66	3.59	4.13	2.91	0	1	1.6	2.17	38.33	1.03	0	0	0	0	0	0	1	0	0	0	0	1	0	0	0	0	0	0	0	0	0	0	0	0	0	0	0	0	0	0	0	0	0	0	0	0	0
0	3.38	4.16	2.66	3.59	4.07	2.83	0	1	1.64	2.15	38.58	1.28	0	0	0	0	0	0	1	0	0	0	0	1	0	0	0	0	0	0	0	0	0	0	0	0	0	0	0	0	0	0	0	0	0	0	0	0	0
0	3.38	4.16	2.66	3.6	4.07	2.83	0	1	1.64	2.15	38.83	1.53	0	0	0	0	0	0	1	0	0	0	0	1	0	0	0	0	0	0	0	0	0	0	0	0	0	0	0	0	0	0	0	0	0	0	0	0	0
0	3.32	4.17	2.67	3.6	4.07	2.83	0	1	1.64	2.15	39.08	1.78	0	0	0	0	0	0	1	0	0	0	0	1	0	0	0	0	0	0	0	0	0	0	0	0	0	0	0	0	0	0	0	0	0	0	0	0	0
0	3.38	4.17	2.67	3.6	4.07	2.83	0	1	1.64	2.15	39.33	2.03	0	0	0	0	0	0	1	0	0	0	0	1	0	0	0	0	0	0	0	0	0	0	0	0	0	0	0	0	0	0	0	0	0	0	0	0	0
0	3.41	4.17	2.67	3.6	4.07	2.72	0	1	1.48	2.13	39.58	2.28	0	0	0	0	0	0	1	0	0	0	0	1	0	0	0	0	0	0	0	0	0	0	0	0	0	0	0	0	0	0	0	0	0	0	0	0	0
0	3.41	4.17	2.67	3.6	4.07	2.72	0	1	1.48	2.13	39.83	2.53	0	0	0	0	0	0	1	0	0	0	0	1	0	0	0	0	0	0	0	0	0	0	0	0	0	0	0	0	0	0	0	0	0	0	0	0	0
0	3.38	4.15	2.67	3.6	4.07	2.72	0	1	1.48	2.13	40.08	2.78	0	0	0	0	0	0	1	0	0	0	0	1	0	0	0	0	0	0	0	0	0	0	0	0	0	0	0	0	0	0	0	0	0	0	0	0	0
0	3.39	4.15	2.67	3.6	4.07	2.72	0	1	1.48	2.13	40.33	3.03	0	0	0	0	0	0	1	0	0	0	0	1	0	0	0	0	0	0	0	0	0	0	0	0	0	0	0	0	0	0	0	0	0	0	0	0	0
0	3.37	4.17	2.67	3.6	4.08	2.75	0	1	1.52	2.12	40.58	3.28	0	0	0	0	0	0	1	0	0	0	0	1	0	0	0	0	0	0	0	0	0	0	0	0	0	0	0	0	0	0	0	0	0	0	0	0	0
0	3.39	4.17	2.67	3.6	4.08	2.75	0	1	1.52	2.12	40.83	3.53	0	0	0	0	0	0	1	0	0	0	0	1	0	0	0	0	0	0	0	0	0	0	0	0	0	0	0	0	0	0	0	0	0	0	0	0	0
0	3.39	4.19	2.68	3.6	4.08	2.75	0	1	1.52	2.12	41.08	3.78	0	0	0	0	0	0	1	0	0	0	0	1	0	0	0	0	0	0	0	0	0	0	0	0	0	0	0	0	0	0	0	0	0	0	0	0	0
0	3.40	4.19	2.68	3.6	4.08	2.75	0	1	1.52	2.12	41.33	4.03	0	0	0	0	0	0	1	0	0	0	0	1	0	0	0	0	0	0	0	0	0	0	0	0	0	0	0	0	0	0	0	0	0	0	0	0	0
0	3.42	4.21	2.68	3.6	4.04	2.78	0	1	1.52	2.09	41.58	4.28	0	0	0	0	0	0	1	0	0	0	0	1	0	0	0	0	0	0	0	0	0	0	0	0	0	0	0	0	0	0	0	0	0	0	0	0	0
0	3.46	4.21	2.68	3.6	4.04	2.78	0	1	1.52	2.09	41.83	4.53	0	0	0	0	0	0	1	0	0	0	0	1	0	0	0	0	0	0	0	0	0	0	0	0	0	0	0	0	0	0	0	0	0	0	0	0	0
0	3.46	4.18	2.68	3.6	4.04	2.78	0	1	1.52	2.09	42.08	4.78	0	0	0	0	0	0	1	0	0	0	0	1	0	0	0	0	0	0	0	0	0	0	0	0	0	0	0	0	0	0	0	0	0	0	0	0	0
0	3.48	4.18	2.68	3.6	4.04	2.78	0	1	1.52	2.09	42.33	5.03	0	0	0	0	0	0	1	0	0	0	0	1	0	0	0	0	0	0	0	0	0	0	0	0	0	0	0	0	0	0	0	0	0	0	0	0	0
0	3.86	4.11	4.11	5.46	4.5	0	1	1	0	2.11	76.75	59.92	0	0	0	0	0	0	1	0	0	0	0	0	0	0	0	0	0	0	0	0	0	1	0	0	0	0	0	0	0	0	0	0	0	0	0	0	0
0	4.06	4	4.11	5.46	4.56	3.21	1	1	0	2.09	77	60.17	0	0	0	0	0	0	1	0	0	0	0	0	0	0	0	0	0	0	0	0	0	1	0	0	0	0	0	0	0	0	0	0	0	0	0	0	0
0	4.09	4	4.11	5.46	4.56	3.21	1	1	0	2.09	77.25	60.42	0	0	0	0	0	0	1	0	0	0	0	0	0	0	0	0	0	0	0	0	0	1	0	0	0	0	0	0	0	0	0	0	0	0	0	0	0
0	4.07	3.98	4.11	5.46	4.56	3.21	1	1	0	2.1	77.5	60.67	0	0	0	0	0	0	1	0	0	0	0	0	0	0	0	0	0	0	0	0	0	1	0	0	0	0	0	0	0	0	0	0	0	0	0	0	0
0	3.99	3.98	4.11	5.46	4.56	3.21	1	1	0	2.1	77.75	60.92	0	0	0	0	0	0	1	0	0	0	0	0	0	0	0	0	0	0	0	0	0	1	0	0	0	0	0	0	0	0	0	0	0	0	0	0	0
0	4.17	3.93	4.11	5.46	4.51	0	1	1	0	2.07	78	61.17	0	0	0	0	0	0	1	0	0	0	0	0	0	0	0	0	0	0	0	0	0	1	0	0	0	0	0	0	0	0	0	0	0	0	0	0	0
0	3.97	3.93	4.11	5.46	4.51	0	1	1	0	2.09	78.25	61.42	0	0	0	0	0	0	1	0	0	0	0	0	0	0	0	0	0	0	0	0	0	1	0	0	0	0	0	0	0	0	0	0	0	0	0	0	0
0	3.92	3.93	4.11	5.46	4.51	0	1	1	0	2.08	78.5	61.67	0	0	0	0	0	0	1	0	0	0	0	0	0	0	0	0	0	0	0	0	0	1	0	0	0	0	0	0	0	0	0	0	0	0	0	0	0
0	3.97	3.93	4.11	5.46	4.51	0	1	1	0	2.09	78.75	61.92	0	0	0	0	0	0	1	0	0	0	0	0	0	0	0	0	0	0	0	0	0	1	0	0	0	0	0	0	0	0	0	0	0	0	0	0	0
0	3.91	3.97	4.11	5.46	4.5	0	0	1	0	2.08	79	62.17	0	0	0	0	0	0	1	0	0	0	0	0	0	0	0	0	0	0	0	0	0	1	0	0	0	0	0	0	0	0	0	0	0	0	0	0	0
0	3.76	3.97	4.11	5.46	4.5	0	0	1	0	2.16	79.25	62.42	0	0	0	0	0	0	1	0	0	0	0	0	0	0	0	0	0	0	0	0	0	1	0	0	0	0	0	0	0	0	0	0	0	0	0	0	0
0	3.64	3.95	4.11	5.46	4.5	0	0	1	0	2.15	79.5	62.67	0	0	0	0	0	0	1	0	0	0	0	0	0	0	0	0	0	0	0	0	0	1	0	0	0	0	0	0	0	0	0	0	0	0	0	0	0
0	3.80	3.95	4.11	5.46	4.5	0	0	1	0	2.12	79.75	62.92	0	0	0	0	0	0	1	0	0	0	0	0	0	0	0	0	0	0	0	0	0	1	0	0	0	0	0	0	0	0	0	0	0	0	0	0	0
0	3.72	3.94	4.11	5.46	4.42	2.32	0	1	0	2.11	80	63.17	0	0	0	0	0	0	1	0	0	0	0	0	0	0	0	0	0	0	0	0	0	1	0	0	0	0	0	0	0	0	0	0	0	0	0	0	0
0	3.64	3.94	4.11	5.46	4.42	2.32	0	1	0	2.13	80.25	63.42	0	0	0	0	0	0	1	0	0	0	0	0	0	0	0	0	0	0	0	0	0	1	0	0	0	0	0	0	0	0	0	0	0	0	0	0	0
0	3.74	3.98	4.11	5.46	4.42	2.32	0	1	0	2.12	80.5	63.67	0	0	0	0	0	0	1	0	0	0	0	0	0	0	0	0	0	0	0	0	0	1	0	0	0	0	0	0	0	0	0	0	0	0	0	0	0
0	3.97	3.98	4.11	5.46	4.42	2.32	1	1	0	2.12	80.75	63.92	0	0	0	0	0	0	1	0	0	0	0	0	0	0	0	0	0	0	0	0	0	1	0	0	0	0	0	0	0	0	0	0	0	0	0	0	0
0	3.88	3.96	4.11	5.46	4.29	3.18	0	1	0	2.08	81	64.17	0	0	0	0	0	0	1	0	0	0	0	0	0	0	0	0	0	0	0	0	0	1	0	0	0	0	0	0	0	0	0	0	0	0	0	0	0
0	3.98	3.96	4.11	5.46	4.29	3.18	1	1	0	2.12	81.25	64.42	0	0	0	0	0	0	1	0	0	0	0	0	0	0	0	0	0	0	0	0	0	1	0	0	0	0	0	0	0	0	0	0	0	0	0	0	0
0	3.94	4.03	4.11	5.46	4.29	3.18	1	1	0	2.12	81.5	64.67	0	0	0	0	0	0	1	0	0	0	0	0	0	0	0	0	0	0	0	0	0	1	0	0	0	0	0	0	0	0	0	0	0	0	0	0	0
0	4.03	4.03	4.11	5.46	4.29	3.18	1	1	0	2.11	81.75	64.92	0	0	0	0	0	0	1	0	0	0	0	0	0	0	0	0	0	0	0	0	0	1	0	0	0	0	0	0	0	0	0	0	0	0	0	0	0
0	3.95	3.95	4.11	5.46	4.16	2.67	1	1	0	2.1	82	65.17	0	0	0	0	0	0	1	0	0	0	0	0	0	0	0	0	0	0	0	0	0	1	0	0	0	0	0	0	0	0	0	0	0	0	0	0	0
0	3.94	3.95	4.11	5.46	4.16	2.67	1	1	0	2.14	82.25	65.42	0	0	0	0	0	0	1	0	0	0	0	0	0	0	0	0	0	0	0	0	0	1	0	0	0	0	0	0	0	0	0	0	0	0	0	0	0
0	3.92	3.93	4.11	5.46	4.16	2.67	1	1	0	2.14	82.5	65.67	0	0	0	0	0	0	1	0	0	0	0	0	0	0	0	0	0	0	0	0	0	1	0	0	0	0	0	0	0	0	0	0	0	0	0	0	0
0	3.91	3.93	4.11	5.46	4.16	2.67	1	1	0	2.14	82.75	65.92	0	0	0	0	0	0	1	0	0	0	0	0	0	0	0	0	0	0	0	0	0	1	0	0	0	0	0	0	0	0	0	0	0	0	0	0	0
0	3.92	3.91	4.11	5.46	4.32	0	1	1	0	2.1	83	66.17	0	0	0	0	0	0	1	0	0	0	0	0	0	0	0	0	0	0	0	0	0	1	0	0	0	0	0	0	0	0	0	0	0	0	0	0	0
0	3.84	3.91	4.11	5.46	4.32	0	1	1	0	2.11	83.25	66.42	0	0	0	0	0	0	1	0	0	0	0	0	0	0	0	0	0	0	0	0	0	1	0	0	0	0	0	0	0	0	0	0	0	0	0	0	0
0	3.82	3.9	4.11	5.46	4.32	0	1	1	0	2.11	83.5	66.67	0	0	0	0	0	0	1	0	0	0	0	0	0	0	0	0	0	0	0	0	0	1	0	0	0	0	0	0	0	0	0	0	0	0	0	0	0
0	3.80	3.9	4.11	5.46	4.32	0	1	1	0	2.1	83.75	66.92	0	0	0	0	0	0	1	0	0	0	0	0	0	0	0	0	0	0	0	0	0	1	0	0	0	0	0	0	0	0	0	0	0	0	0	0	0
0	3.76	3.88	4.11	5.46	4.47	0	1	1	0	2.11	84	67.17	0	0	0	0	0	0	1	0	0	0	0	0	0	0	0	0	0	0	0	0	0	1	0	0	0	0	0	0	0	0	0	0	0	0	0	0	0
0	3.88	3.88	4.11	5.46	4.47	0	1	1	0	2.08	84.25	67.42	0	0	0	0	0	0	1	0	0	0	0	0	0	0	0	0	0	0	0	0	0	1	0	0	0	0	0	0	0	0	0	0	0	0	0	0	0
0	3.92	3.89	3.8	5.46	4.47	0	1	1	0	2.08	84.5	67.67	0	0	0	0	0	0	1	0	0	0	0	0	0	0	0	0	0	0	0	0	0	1	0	0	0	0	0	0	0	0	0	0	0	0	0	0	0
0	3.89	3.89	3.8	5.46	4.47	0	1	1	0	2.03	84.75	67.92	0	0	0	0	0	0	1	0	0	0	0	0	0	0	0	0	0	0	0	0	0	1	0	0	0	0	0	0	0	0	0	0	0	0	0	0	0
0	3.92	3.88	3.8	5.46	4.8	2.16	1	1	0	2.03	85	68.17	0	0	0	0	0	0	1	0	0	0	0	0	0	0	0	0	0	0	0	0	0	1	0	0	0	0	0	0	0	0	0	0	0	0	0	0	0
0	3.97	3.88	3.8	5.46	4.8	2.16	1	1	0	2.03	85.25	68.42	0	0	0	0	0	0	1	0	0	0	0	0	0	0	0	0	0	0	0	0	0	1	0	0	0	0	0	0	0	0	0	0	0	0	0	0	0
0	3.88	3.87	3.8	5.46	4.8	2.16	0	1	0	2.02	85.5	68.67	0	0	0	0	0	0	1	0	0	0	0	0	0	0	0	0	0	0	0	0	0	1	0	0	0	0	0	0	0	0	0	0	0	0	0	0	0
0	3.88	3.87	3.8	5.46	4.8	2.16	0	1	0	2.02	85.75	68.92	0	0	0	0	0	0	1	0	0	0	0	0	0	0	0	0	0	0	0	0	0	1	0	0	0	0	0	0	0	0	0	0	0	0	0	0	0
0	3.78	3.86	3.8	5.46	4.72	0	0	1	0	2.02	86	69.17	0	0	0	0	0	0	1	0	0	0	0	0	0	0	0	0	0	0	0	0	0	1	0	0	0	0	0	0	0	0	0	0	0	0	0	0	0
0	3.76	3.86	3.8	5.46	4.72	0	0	1	0	2.03	86.25	69.42	0	0	0	0	0	0	1	0	0	0	0	0	0	0	0	0	0	0	0	0	0	1	0	0	0	0	0	0	0	0	0	0	0	0	0	0	0
0	3.64	3.87	3.8	5.46	4.72	0	0	1	0	2.03	86.5	69.67	0	0	0	0	0	0	1	0	0	0	0	0	0	0	0	0	0	0	0	0	0	1	0	0	0	0	0	0	0	0	0	0	0	0	0	0	0
0	3.76	3.87	3.8	5.46	4.72	0	1	1	0	2.02	86.75	69.92	0	0	0	0	0	0	1	0	0	0	0	0	0	0	0	0	0	0	0	0	0	1	0	0	0	0	0	0	0	0	0	0	0	0	0	0	0
0	3.76	3.89	3.8	5.46	4.42	2.77	1	1	0	2.03	87	70.17	0	0	0	0	0	0	1	0	0	0	0	0	0	0	0	0	0	0	0	0	0	1	0	0	0	0	0	0	0	0	0	0	0	0	0	0	0
0	3.76	3.89	3.8	5.46	4.42	2.77	1	1	0	2.03	87.25	70.42	0	0	0	0	0	0	1	0	0	0	0	0	0	0	0	0	0	0	0	0	0	1	0	0	0	0	0	0	0	0	0	0	0	0	0	0	0
0	3.78	3.89	3.8	5.46	4.42	2.77	1	1	0	2.05	87.5	70.67	0	0	0	0	0	0	1	0	0	0	0	0	0	0	0	0	0	0	0	0	0	1	0	0	0	0	0	0	0	0	0	0	0	0	0	0	0
0	3.64	3.89	3.8	5.46	4.42	2.77	1	1	0	2.05	87.75	70.92	0	0	0	0	0	0	1	0	0	0	0	0	0	0	0	0	0	0	0	0	0	1	0	0	0	0	0	0	0	0	0	0	0	0	0	0	0
0	3.74	3.89	3.8	5.46	4.46	0	1	1	0	2.05	88	71.17	0	0	0	0	0	0	1	0	0	0	0	0	0	0	0	0	0	0	0	0	0	1	0	0	0	0	0	0	0	0	0	0	0	0	0	0	0
0	3.92	3.89	3.8	5.46	4.46	0	1	1	0	2.04	88.25	71.42	0	0	0	0	0	0	1	0	0	0	0	0	0	0	0	0	0	0	0	0	0	1	0	0	0	0	0	0	0	0	0	0	0	0	0	0	0
0	4.02	3.91	3.8	5.46	4.46	0	1	1	0	2.04	88.5	71.67	0	0	0	0	0	0	1	0	0	0	0	0	0	0	0	0	0	0	0	0	0	1	0	0	0	0	0	0	0	0	0	0	0	0	0	0	0
0	3.97	3.91	3.8	5.46	4.46	0	1	1	0	2.04	88.75	71.92	0	0	0	0	0	0	1	0	0	0	0	0	0	0	0	0	0	0	0	0	0	1	0	0	0	0	0	0	0	0	0	0	0	0	0	0	0
0	3.97	3.92	3.8	5.46	4.6	2.44	1	1	0	2.04	89	72.17	0	0	0	0	0	0	1	0	0	0	0	0	0	0	0	0	0	0	0	0	0	1	0	0	0	0	0	0	0	0	0	0	0	0	0	0	0
0	3.97	3.92	3.8	5.46	4.6	2.44	1	1	0	2.06	89.25	72.42	0	0	1	0	0	0	1	0	0	0	0	0	0	0	0	0	0	0	0	0	0	1	0	0	0	0	0	0	0	0	0	0	0	0	0	0	0
0	3.92	3.94	3.8	5.46	4.6	2.44	1	1	0	2.06	89.5	72.67	0	0	0	0	0	0	1	0	0	0	0	0	0	0	0	0	0	0	0	0	0	1	0	0	0	0	0	0	0	0	0	0	0	0	0	0	0
0	3.99	3.94	3.8	5.46	4.6	2.44	1	1	0	2.06	89.75	72.92	0	0	0	0	0	0	1	0	0	0	0	0	0	0	0	0	0	0	0	0	0	1	0	0	0	0	0	0	0	0	0	0	0	0	0	0	0
0	3.95	3.99	3.8	5.46	4.71	2.77	1	1	0	2.06	90	73.17	0	0	0	0	0	0	1	0	0	0	0	0	0	0	0	0	0	0	0	0	0	1	0	0	0	0	0	0	0	0	0	0	0	0	0	0	0
0	3.91	3.99	3.8	5.46	4.71	2.77	1	1	0	2.1	90.25	73.42	0	0	0	0	0	0	1	0	0	0	0	0	0	0	0	0	0	0	0	0	0	1	0	0	0	0	0	0	0	0	0	0	0	0	0	0	0
0	3.91	3.99	2	5.46	4.71	2.77	1	1	0	2.1	90.5	73.67	0	0	0	0	0	0	1	0	0	0	0	0	0	0	0	0	0	0	0	0	0	1	0	0	0	0	0	0	0	0	0	0	0	0	0	0	0
0	3.97	3.99	2	5.46	4.71	2.77	1	1	0	2.1	90.75	73.92	0	0	0	0	0	0	1	0	0	0	0	0	0	0	0	0	0	0	0	0	0	1	0	0	0	0	0	0	0	0	0	0	0	0	0	0	0
0	3.94	4.03	2	5.46	4.93	2.9	1	1	-0.3	2.1	91	74.17	0	0	0	0	0	0	1	0	0	0	0	0	0	0	0	0	0	0	0	0	0	1	0	0	0	0	0	0	0	0	0	0	0	0	0	0	0
0	3.95	4.03	2	5.46	4.93	2.9	1	1	-0.3	2.14	91.25	74.42	0	0	0	0	0	0	1	0	0	0	0	0	0	0	0	0	0	0	0	0	0	1	0	0	0	0	0	0	0	0	0	0	0	0	0	0	0
0	3.92	4.08	2	5.46	4.93	2.9	1	1	-0.3	2.16	91.5	74.67	0	0	0	0	0	0	1	0	0	0	0	0	0	0	0	0	0	0	0	0	0	1	0	0	0	0	0	0	0	0	0	0	0	0	0	0	0
0	3.95	4.08	2	5.46	4.93	2.9	1	1	-0.3	2.15	91.75	74.92	0	0	0	0	0	0	1	0	0	0	0	0	0	0	0	0	0	0	0	0	0	1	0	0	0	0	0	0	0	0	0	0	0	0	0	0	0
0	3.69	0	0	4.77	0	0	1	1	0	2.1	0.33	0.5	0	0	0	0	0	1	0	0	0	0	1	0	0	0	0	0	0	0	0	0	0	0	0	0	0	0	0	0	0	0	0	0	0	0	0	0	0
0	3.83	4.31	3.4	4.77	4.73	2.99	1	1	0	2.05	0.58	0.75	0	0	0	0	0	1	0	0	0	0	1	0	0	0	0	0	0	0	0	0	0	0	0	0	0	0	0	0	0	0	0	0	0	0	0	0	0
0	3.77	4.31	3.4	4.77	4.73	2.99	1	1	0	2.05	0.83	1	0	0	0	0	0	1	0	0	0	0	1	0	0	0	0	0	0	0	0	0	0	0	0	0	0	0	0	0	0	0	0	0	0	0	0	0	0
0	3.73	4.26	3.4	4.77	4.73	2.99	1	1	0	2	1.08	1.25	0	0	0	0	0	1	0	0	0	0	1	0	0	0	0	0	0	0	0	0	0	0	0	0	0	0	0	0	0	0	0	0	0	0	0	0	0
0	3.73	4.26	3.4	4.77	4.73	2.99	1	1	0	2	1.33	1.5	0	0	0	0	0	1	0	0	0	0	1	0	0	0	0	0	0	0	0	0	0	0	0	0	0	0	0	0	0	0	0	0	0	0	0	0	0
0	3.67	4.22	3.4	4.77	4.53	2.51	1	1	0	1.99	1.58	1.75	0	0	0	0	0	1	0	0	0	0	1	0	0	0	0	0	0	0	0	0	0	0	0	0	0	0	0	0	0	0	0	0	0	0	0	0	0
0	3.59	4.22	3.4	4.77	4.53	2.51	1	1	0	1.97	1.83	2	0	0	0	0	0	1	0	0	0	0	1	0	0	0	0	0	0	0	0	0	0	0	0	0	0	0	0	0	0	0	0	0	0	0	0	0	0
0	3.67	4.22	3.4	4.77	4.53	2.51	1	1	0	1.98	2.08	2.25	0	0	0	0	0	1	0	0	0	0	1	0	0	0	0	0	0	0	0	0	0	0	0	0	0	0	0	0	0	0	0	0	0	0	0	0	0
0	3.89	4.22	3.4	4.77	4.53	2.51	1	1	0	1.96	2.33	2.5	0	0	0	0	0	1	0	0	0	0	1	0	0	0	0	0	0	0	0	0	0	0	0	0	0	0	0	0	0	0	0	0	0	0	0	0	0
0	3.79	4.24	3.4	4.77	4.53	2.59	1	1	0	1.96	2.58	2.75	0	0	0	0	0	1	0	0	0	0	1	0	0	0	0	0	0	0	0	0	0	0	0	0	0	0	0	0	0	0	0	0	0	0	0	0	0
0	3.63	4.24	3.4	4.77	4.53	2.59	1	1	0	1.2	2.83	3	0	0	0	0	0	1	0	0	0	0	1	0	0	0	0	0	0	0	0	0	0	0	0	0	0	0	0	0	0	0	0	0	0	0	0	0	0
0	3.59	4.19	3.4	4.77	4.53	2.59	1	1	0	1.2	3.08	3.25	0	0	0	0	0	1	0	0	0	0	1	0	0	0	0	0	0	0	0	0	0	0	0	0	0	0	0	0	0	0	0	0	0	0	0	0	0
0	3.76	4.19	3.4	4.77	4.53	2.59	1	1	0	1.2	3.33	3.5	0	0	0	0	0	1	0	0	0	0	1	0	0	0	0	0	0	0	0	0	0	0	0	0	0	0	0	0	0	0	0	0	0	0	0	0	0
0	3.68	4.22	3.4	4.77	4.54	2.71	1	1	0	1.88	3.58	3.75	0	0	0	0	0	1	0	0	0	0	1	0	0	0	0	0	0	0	0	0	0	0	0	0	0	0	0	0	0	0	0	0	0	0	0	0	0
0	3.60	4.22	3.4	4.77	4.54	2.71	1	1	0	1.88	3.83	4	0	0	0	0	0	1	0	0	0	0	1	0	0	0	0	0	0	0	0	0	0	0	0	0	0	0	0	0	0	0	0	0	0	0	0	0	0
0	3.69	4.19	3.4	4.77	4.54	2.71	1	1	0	1.88	4.08	4.25	0	0	0	0	0	1	0	0	0	0	1	0	0	0	0	0	0	0	0	0	0	0	0	0	0	0	0	0	0	0	0	0	0	0	0	0	0
0	3.87	4.19	3.4	4.77	4.54	2.71	1	1	0	1.88	4.33	4.5	0	0	0	0	0	1	0	0	0	0	1	0	0	0	0	0	0	0	0	0	0	0	0	0	0	0	0	0	0	0	0	0	0	0	0	0	0
0	3.84	4.21	3.4	4.77	4.42	2.68	1	1	0	1.78	4.58	4.75	0	0	0	0	0	1	0	0	0	0	1	0	0	0	0	0	0	0	0	0	0	0	0	0	0	0	0	0	0	0	0	0	0	0	0	0	0
0	4.00	4.21	3.4	4.77	4.42	2.68	1	1	0	1.78	4.83	5	0	0	0	0	0	1	0	0	0	0	1	0	0	0	0	0	0	0	0	0	0	0	0	0	0	0	0	0	0	0	0	0	0	0	0	0	0
0	3.92	4.19	3.4	4.77	4.42	2.68	1	1	0	1.78	5.08	5.25	0	0	0	0	0	1	0	0	0	0	1	0	0	0	0	0	0	0	0	0	0	0	0	0	0	0	0	0	0	0	0	0	0	0	0	0	0
0	3.83	4.19	3.4	4.77	4.42	2.68	1	1	0	1.78	5.33	5.5	0	0	0	0	0	1	0	0	0	0	1	0	0	0	0	0	0	0	0	0	0	0	0	0	0	0	0	0	0	0	0	0	0	0	0	0	0
0	3.86	4.2	3.4	4.77	4.39	2.74	1	1	0	1.78	5.58	5.75	0	0	0	0	0	1	0	0	0	0	1	0	0	0	0	0	0	0	0	0	0	0	0	0	0	0	0	0	0	0	0	0	0	0	0	0	0
0	3.87	4.2	3.4	4.77	4.39	2.74	1	1	0	1.78	5.83	6	0	0	0	0	0	1	0	0	0	0	1	0	0	0	0	0	0	0	0	0	0	0	0	0	0	0	0	0	0	0	0	0	0	0	0	0	0
0	3.85	4.2	3.4	4.77	4.39	2.74	1	1	0	1.78	6.08	6.25	0	0	0	0	0	1	0	0	0	0	1	0	0	0	0	0	0	0	0	0	0	0	0	0	0	0	0	0	0	0	0	0	0	0	0	0	0
0	3.85	4.2	3.4	4.77	4.39	2.74	1	1	0	1.78	6.33	6.5	0	0	0	0	0	1	0	0	0	0	1	0	0	0	0	0	0	0	0	0	0	0	0	0	0	0	0	0	0	0	0	0	0	0	0	0	0
0	3.85	4.24	3.4	4.77	4.3	2.47	1	1	0	1.76	6.58	6.75	0	0	1	0	0	1	0	0	0	0	1	0	0	0	0	0	0	0	0	0	0	0	0	0	0	0	0	0	0	0	0	0	0	0	0	0	0
0	3.81	4.24	3.4	4.77	4.3	2.47	1	1	0	1.76	6.83	7	0	0	0	0	0	1	0	0	0	0	1	0	0	0	0	0	0	0	0	0	0	0	0	0	0	0	0	0	0	0	0	0	0	0	0	0	0
0	3.81	4.22	3.4	4.77	4.3	2.47	1	1	0	1.76	7.08	7.25	0	0	0	0	0	1	0	0	0	0	1	0	0	0	0	0	0	0	0	0	0	0	0	0	0	0	0	0	0	0	0	0	0	0	0	0	0
0	3.76	4.22	3.4	4.77	4.3	2.47	1	1	0	1.76	7.33	7.5	0	0	1	0	0	1	0	0	0	0	1	0	0	0	0	0	0	0	0	0	0	0	0	0	0	0	0	0	0	0	0	0	0	0	0	0	0
0	3.68	4.22	3.4	4.77	4.25	2.45	1	1	0	1.77	7.58	7.75	0	0	1	0	0	1	0	0	0	0	1	0	0	0	0	0	0	0	0	0	0	0	0	0	0	0	0	0	0	0	0	0	0	0	0	0	0
0	3.70	4.22	3.4	4.77	4.25	2.45	1	1	0	1.77	7.83	8	0	0	0	0	0	1	0	0	0	0	1	0	0	0	0	0	0	0	0	0	0	0	0	0	0	0	0	0	0	0	0	0	0	0	0	0	0
0	3.74	4.2	3.4	4.77	4.25	2.45	1	1	0	1.77	8.08	8.25	0	0	0	0	0	1	0	0	0	0	1	0	0	0	0	0	0	0	0	0	0	0	0	0	0	0	0	0	0	0	0	0	0	0	0	0	0
0	3.75	4.2	3.4	4.77	4.25	2.45	1	1	0	1.77	8.33	8.5	0	0	0	0	0	1	0	0	0	0	1	0	0	0	0	0	0	0	0	0	0	0	0	0	0	0	0	0	0	0	0	0	0	0	0	0	0
0	3.77	4.21	3.4	4.77	4.1	2.13	1	1	0	1.76	8.58	8.75	0	0	1	0	0	1	0	0	0	0	1	0	0	0	0	0	0	0	0	0	0	0	0	0	0	0	0	0	0	0	0	0	0	0	0	0	0
0	3.83	4.21	3.4	4.77	4.1	2.13	1	1	0	1.76	8.83	9	0	0	0	0	0	1	0	0	0	0	1	0	0	0	0	0	0	0	0	0	0	0	0	0	0	0	0	0	0	0	0	0	0	0	0	0	0
0	3.98	4.25	3.4	4.77	4.1	2.13	1	1	0	1.76	9.08	9.25	0	0	0	0	0	1	0	0	0	0	1	0	0	0	0	0	0	0	0	0	0	0	0	0	0	0	0	0	0	0	0	0	0	0	0	0	0
0	3.97	4.25	3.4	4.77	4.1	2.13	1	1	0	1.76	9.33	9.5	0	0	0	0	0	1	0	0	0	0	1	0	0	0	0	0	0	0	0	0	0	0	0	0	0	0	0	0	0	0	0	0	0	0	0	0	0
0	3.94	4.27	3.4	4.77	4.16	2.12	1	1	0	1.72	9.58	9.75	0	0	1	0	0	1	0	0	0	0	1	0	0	0	0	0	0	0	0	0	0	0	0	0	0	0	0	0	0	0	0	0	0	0	0	0	0
0	3.94	4.27	3.4	4.77	4.16	2.12	1	1	0	1.72	9.83	10	0	0	0	0	0	1	0	0	0	0	1	0	0	0	0	0	0	0	0	0	0	0	0	0	0	0	0	0	0	0	0	0	0	0	0	0	0
0	3.76	4.21	3.4	4.77	4.16	2.12	1	1	0	1.72	10.08	10.25	0	0	0	0	0	1	0	0	0	0	1	0	0	0	0	0	0	0	0	0	0	0	0	0	0	0	0	0	0	0	0	0	0	0	0	0	0
0	3.87	4.21	3.4	4.77	4.16	2.12	1	1	0	1.72	10.33	10.5	0	0	0	0	0	1	0	0	0	0	1	0	0	0	0	0	0	0	0	0	0	0	0	0	0	0	0	0	0	0	0	0	0	0	0	0	0
0	3.88	4.23	3.4	4.77	4.3	2.21	1	1	0	1.75	10.58	10.75	0	0	1	0	0	1	0	0	0	0	1	0	0	0	0	0	0	0	0	0	0	0	0	0	0	0	0	0	0	0	0	0	0	0	0	0	0
0	3.89	4.23	3.4	4.77	4.3	2.21	1	1	0	1.75	10.83	11	0	0	0	0	0	1	0	0	0	0	1	0	0	0	0	0	0	0	0	0	0	0	0	0	0	0	0	0	0	0	0	0	0	0	0	0	0
0	3.95	4.22	3.4	4.77	4.3	2.21	1	1	0	1.75	11.08	11.25	0	0	0	0	0	1	0	0	0	0	1	0	0	0	0	0	0	0	0	0	0	0	0	0	0	0	0	0	0	0	0	0	0	0	0	0	0
0	3.83	4.22	3.4	4.77	4.3	2.21	1	1	0	1.75	11.33	11.5	0	0	0	0	0	1	0	0	0	0	1	0	0	0	0	0	0	0	0	0	0	0	0	0	0	0	0	0	0	0	0	0	0	0	0	0	0
0	3.87	4.22	3.4	4.77	4.19	1.32	1	1	0	1.76	11.58	11.75	0	0	0	0	0	1	0	0	0	0	1	0	0	0	0	0	0	0	0	0	0	0	0	0	0	0	0	0	0	0	0	0	0	0	0	0	0
0	3.86	4.22	3.4	4.77	4.19	1.32	1	1	0	1.76	11.83	12	0	0	0	0	0	1	0	0	0	0	1	0	0	0	0	0	0	0	0	0	0	0	0	0	0	0	0	0	0	0	0	0	0	0	0	0	0
0	3.82	4.23	3.4	4.77	4.19	1.32	1	1	0	1.76	12.08	12.25	0	0	0	0	0	1	0	0	0	0	1	0	0	0	0	0	0	0	0	0	0	0	0	0	0	0	0	0	0	0	0	0	0	0	0	0	0
0	3.86	4.23	3.4	4.77	4.19	1.32	1	1	0	1.76	12.33	12.5	0	0	0	0	0	1	0	0	0	0	1	0	0	0	0	0	0	0	0	0	0	0	0	0	0	0	0	0	0	0	0	0	0	0	0	0	0
0	3.87	4.23	3.4	4.77	3.99	0	1	1	0	1.76	12.58	12.75	0	0	0	0	0	1	0	0	0	0	1	0	0	0	0	0	0	0	0	0	0	0	0	0	0	0	0	0	0	0	0	0	0	0	0	0	0
0	3.95	4.23	3.4	4.77	3.99	0	1	1	0	1.76	12.83	13	0	0	0	0	0	1	0	0	0	0	1	0	0	0	0	0	0	0	0	0	0	0	0	0	0	0	0	0	0	0	0	0	0	0	0	0	0
0	3.92	4.22	3.4	4.77	3.99	0	1	1	0	1.76	13.08	13.25	0	0	0	0	0	1	0	0	0	0	1	0	0	0	0	0	0	0	0	0	0	0	0	0	0	0	0	0	0	0	0	0	0	0	0	0	0
0	4.00	4.22	3.4	4.77	3.99	0	1	1	0	1.76	13.33	13.5	0	0	0	0	0	1	0	0	0	0	1	0	0	0	0	0	0	0	0	0	0	0	0	0	0	0	0	0	0	0	0	0	0	0	0	0	0
0	4.03	4.33	3.4	4.77	4.09	3.37	1	1	0	1.65	13.58	13.75	0	0	1	0	0	0	1	0	0	0	1	0	0	0	0	0	0	0	0	0	0	0	0	0	0	0	0	0	0	0	0	0	0	0	0	0	0
0	4.09	4.33	3.4	4.77	4.09	3.37	1	1	0	1.65	13.83	14	0	0	0	0	0	0	1	0	0	0	1	0	0	0	0	0	0	0	0	0	0	0	0	0	0	0	0	0	0	0	0	0	0	0	0	0	0
0	4.36	4.47	3.4	4.77	4.09	3.37	1	1	0	1.65	14.08	14.25	0	0	0	0	0	0	1	0	0	0	1	0	0	0	0	0	0	0	0	0	0	0	0	0	0	0	0	0	0	0	0	0	0	0	0	0	0
0	4.34	4.47	3.4	4.77	4.09	3.37	1	1	0	1.65	14.33	14.5	0	0	0	0	0	0	1	0	0	0	1	0	0	0	0	0	0	0	0	0	0	0	0	0	0	0	0	0	0	0	0	0	0	0	0	0	0
0	4.31	4.42	3.4	4.77	4.6	3.58	1	1	0	1.65	14.58	14.75	0	0	1	0	0	0	1	0	0	0	1	0	0	0	0	0	0	0	0	0	0	0	0	0	0	0	0	0	0	0	0	0	0	0	0	0	0
0	4.46	4.42	3.4	4.77	4.6	3.58	1	1	0	1.65	14.83	15	0	0	0	0	0	0	1	0	0	0	1	0	0	0	0	0	0	0	0	0	0	0	0	0	0	0	0	0	0	0	0	0	0	0	0	0	0
0	4.81	4.43	3.4	4.77	4.6	3.58	1	1	0	1.65	15.08	15.25	0	0	0	0	0	0	1	0	0	0	1	0	0	0	0	0	0	0	0	0	0	0	0	0	0	0	0	0	0	0	0	0	0	0	0	0	0
0	4.91	4.43	3.4	4.77	4.6	3.58	1	1	0	1.65	15.33	15.5	0	0	0	0	0	0	1	0	0	0	1	0	0	0	0	0	0	0	0	0	0	0	0	0	0	0	0	0	0	0	0	0	0	0	0	0	0
0	4.36	5.22	3.62	4.92	5.1	4.01	0	1	0.85	3.24	69.75	55.08	0	0	0	0	1	1	0	0	0	0	1	0	0	0	0	0	0	0	0	0	0	0	0	0	0	0	0	0	0	0	0	0	0	0	0	0	0
0	4.54	5.13	3.62	4.92	5.05	3.54	0	1	0.85	3.22	70	55.33	0	0	0	0	1	1	0	0	0	0	1	0	0	0	0	0	0	0	0	0	0	0	0	0	0	0	0	0	0	0	0	0	0	0	0	0	0
0	4.60	5.13	3.62	4.92	5.05	3.54	0	1	0.85	3.22	70.25	55.58	0	0	0	0	1	1	0	0	0	0	1	0	0	0	0	0	0	0	0	0	0	0	0	0	0	0	0	0	0	0	0	0	0	0	0	0	0
0	4.56	5.15	3.62	4.92	5.05	3.54	0	1	0.85	3.22	70.5	55.83	0	0	0	0	1	1	0	0	0	0	1	0	0	0	0	0	0	0	0	0	0	0	0	0	0	0	0	0	0	0	0	0	0	0	0	0	0
0	4.54	5.15	3.62	4.92	5.05	3.54	0	1	0.85	3.22	70.75	56.08	0	0	0	0	1	1	0	0	0	0	1	0	0	0	0	0	0	0	0	0	0	0	0	0	0	0	0	0	0	0	0	0	0	0	0	0	0
0	4.40	5.16	3.62	4.92	4.97	3.67	0	1	0.85	3.22	71	56.33	0	0	0	0	1	1	0	0	0	0	1	0	0	0	0	0	0	0	0	0	0	0	0	0	0	0	0	0	0	0	0	0	0	0	0	0	0
0	4.40	5.16	3.62	4.92	4.97	3.67	0	1	0.85	3.21	71.25	56.58	0	0	0	0	1	1	0	0	0	0	1	0	0	0	0	0	0	0	0	0	0	0	0	0	0	0	0	0	0	0	0	0	0	0	0	0	0
0	4.53	5.13	3.62	4.92	4.97	3.67	0	1	0.85	3.21	71.5	56.83	0	0	0	0	1	1	0	0	0	0	1	0	0	0	0	0	0	0	0	0	0	0	0	0	0	0	0	0	0	0	0	0	0	0	0	0	0
0	4.54	5.13	3.62	4.92	4.97	3.67	0	1	0.85	3.21	71.75	57.08	0	0	0	0	1	1	0	0	0	0	1	0	0	0	0	0	0	0	0	0	0	0	0	0	0	0	0	0	0	0	0	0	0	0	0	0	0
0	4.48	5.13	3.62	4.92	5.03	3.71	0	1	0.85	3.22	72	57.33	0	0	0	0	1	1	0	0	0	0	1	0	0	0	0	0	0	0	0	0	0	0	0	0	0	0	0	0	0	0	0	0	0	0	0	0	0
0	4.43	5.13	3.62	4.92	5.03	3.71	0	1	0.85	3.24	72.25	57.58	0	0	0	0	1	1	0	0	0	0	1	0	0	0	0	0	0	0	0	0	0	0	0	0	0	0	0	0	0	0	0	0	0	0	0	0	0
0	4.41	5.13	3.62	4.92	5.03	3.71	0	1	0.85	3.23	72.5	57.83	0	0	0	0	1	1	0	0	0	0	1	0	0	0	0	0	0	0	0	0	0	0	0	0	0	0	0	0	0	0	0	0	0	0	0	0	0
0	4.52	5.13	3.62	4.92	5.03	3.71	0	1	0.85	3.23	72.75	58.08	0	0	0	0	1	1	0	0	0	0	1	0	0	0	0	0	0	0	0	0	0	0	0	0	0	0	0	0	0	0	0	0	0	0	0	0	0
0	4.43	5.12	3.62	4.92	5.01	3.86	0	1	0.85	3.23	73	58.33	0	0	0	0	1	1	0	0	0	0	1	0	0	0	0	0	0	0	0	0	0	0	0	0	0	0	0	0	0	0	0	0	0	0	0	0	0
0	4.43	5.12	3.62	4.92	5.01	3.86	0	1	0.85	3.24	73.25	58.58	0	0	0	0	1	1	0	0	0	0	1	0	0	0	0	0	0	0	0	0	0	0	0	0	0	0	0	0	0	0	0	0	0	0	0	0	0
0	4.50	5.11	3.62	4.92	5.01	3.86	0	1	0.85	3.24	73.5	58.83	0	0	0	0	1	1	0	0	0	0	1	0	0	0	0	0	0	0	0	0	0	0	0	0	0	0	0	0	0	0	0	0	0	0	0	0	0
0	4.60	5.11	3.62	4.92	5.01	3.86	0	1	0.85	3.24	73.75	59.08	0	0	0	0	1	1	0	0	0	0	1	0	0	0	0	0	0	0	0	0	0	0	0	0	0	0	0	0	0	0	0	0	0	0	0	0	0
0	4.50	5.16	3.62	4.92	5.01	3.94	0	1	0.85	3.23	74	59.33	0	0	0	0	1	1	0	0	0	0	1	0	0	0	0	0	0	0	0	0	0	0	0	0	0	0	0	0	0	0	0	0	0	0	0	0	0
0	4.66	5.16	3.62	4.92	5.01	3.94	0	1	0.85	3.24	74.25	59.58	0	0	0	0	1	1	0	0	0	0	1	0	0	0	0	0	0	0	0	0	0	0	0	0	0	0	0	0	0	0	0	0	0	0	0	0	0
0	4.64	5.18	3.62	4.92	5.01	3.94	0	1	0.85	3.24	74.5	59.83	0	0	0	0	1	1	0	0	0	0	1	0	0	0	0	0	0	0	0	0	0	0	0	0	0	0	0	0	0	0	0	0	0	0	0	0	0
0	4.53	5.18	3.62	4.92	5.01	3.94	0	1	0.85	3.26	74.75	60.08	0	0	0	0	1	1	0	0	0	0	1	0	0	0	0	0	0	0	0	0	0	0	0	0	0	0	0	0	0	0	0	0	0	0	0	0	0
0	4.56	5.21	3.62	4.92	5.06	3.98	0	1	0.93	3.25	75	60.33	0	0	0	0	1	1	0	0	0	0	1	0	0	0	0	0	0	0	0	0	0	0	0	0	0	0	0	0	0	0	0	0	0	0	0	0	0
0	4.57	5.21	3.62	4.92	5.06	3.98	0	1	0.93	3.25	75.25	60.58	0	0	0	0	1	1	0	0	0	0	1	0	0	0	0	0	0	0	0	0	0	0	0	0	0	0	0	0	0	0	0	0	0	0	0	0	0
0	4.55	5.22	3.62	4.92	5.06	3.98	0	1	0.93	3.25	75.5	60.83	0	0	0	0	1	1	0	0	0	0	1	0	0	0	0	0	0	0	0	0	0	0	0	0	0	0	0	0	0	0	0	0	0	0	0	0	0
0	4.57	5.22	3.62	4.92	5.06	3.98	0	1	0.93	3.26	75.75	61.08	0	0	0	0	1	1	0	0	0	0	1	0	0	0	0	0	0	0	0	0	0	0	0	0	0	0	0	0	0	0	0	0	0	0	0	0	0
0	4.70	5.23	3.62	4.92	5.1	4.01	0	1	0.85	3.25	76	61.33	0	0	0	0	1	1	0	0	0	0	1	0	0	0	0	0	0	0	0	0	0	0	0	0	0	0	0	0	0	0	0	0	0	0	0	0	0
0	4.60	5.23	3.62	4.92	5.1	4.01	0	1	0.85	3.26	76.25	61.58	0	0	0	0	1	1	0	0	0	0	1	0	0	0	0	0	0	0	0	0	0	0	0	0	0	0	0	0	0	0	0	0	0	0	0	0	0
0	4.65	5.22	3.62	4.92	5.1	4.01	0	1	0.85	3.26	76.5	61.83	0	0	0	0	1	1	0	0	0	0	1	0	0	0	0	0	0	0	0	0	0	0	0	0	0	0	0	0	0	0	0	0	0	0	0	0	0
0	4.55	5.22	3.62	4.92	5.1	4.01	0	1	0.85	3.25	76.75	62.08	0	0	0	0	1	1	0	0	0	0	1	0	0	0	0	0	0	0	0	0	0	0	0	0	0	0	0	0	0	0	0	0	0	0	0	0	0
0	4.44	5.21	3.62	4.92	5.06	4	0	1	0.9	3.24	77	62.33	0	0	0	0	1	1	0	0	0	0	1	0	0	0	0	0	0	0	0	0	0	0	0	0	0	0	0	0	0	0	0	0	0	0	0	0	0
0	4.51	5.21	3.62	4.92	5.06	4	0	1	0.9	3.26	77.25	62.58	0	0	0	0	1	1	0	0	0	0	1	0	0	0	0	0	0	0	0	0	0	0	0	0	0	0	0	0	0	0	0	0	0	0	0	0	0
0	4.66	5.2	3.62	3.92	5.06	4	1	1	0.9	3.25	77.5	62.83	0	0	0	0	1	1	0	0	0	0	1	0	0	0	0	0	0	0	0	0	0	0	0	0	0	0	0	0	0	0	0	0	0	0	0	0	0
0	4.70	5.2	3.62	3.92	5.06	4	1	1	0.9	3.25	77.75	63.08	0	0	0	0	1	1	0	0	0	0	1	0	0	0	0	0	0	0	0	0	0	0	0	0	0	0	0	0	0	0	0	0	0	0	0	0	0
0	4.70	5.22	3.62	3.92	5.03	3.9	1	1	1.64	3.25	78	63.33	0	0	0	0	1	1	0	0	0	0	1	0	0	0	0	0	0	0	0	0	0	0	0	0	0	0	0	0	0	0	0	0	0	0	0	0	0
0	4.84	5.22	3.62	3.92	5.03	3.9	1	1	1.64	3.26	78.25	63.58	0	0	0	0	1	1	0	0	0	0	1	0	0	0	0	0	0	0	0	0	0	0	0	0	0	0	0	0	0	0	0	0	0	0	0	0	0
0	4.84	5.24	3.62	3.92	5.03	3.9	1	1	1.64	3.26	78.5	63.83	0	0	0	0	1	1	0	0	0	0	1	0	0	0	0	0	0	0	0	0	0	0	0	0	0	0	0	0	0	0	0	0	0	0	0	0	0
0	4.71	5.24	3.62	3.92	5.03	3.9	0	1	1.64	3.25	78.75	64.08	0	0	0	0	1	1	0	0	0	0	1	0	0	0	0	0	0	0	0	0	0	0	0	0	0	0	0	0	0	0	0	0	0	0	0	0	0
0	4.64	5.24	3.62	3.92	5.07	3.96	0	1	1.95	3.25	79	64.33	0	0	0	0	1	1	0	0	0	0	1	0	0	0	0	0	0	0	0	0	0	0	0	0	0	0	0	0	0	0	0	0	0	0	0	0	0
0	4.66	5.24	3.62	3.92	5.07	3.96	0	1	1.95	3.26	79.25	64.58	0	0	0	0	1	1	0	0	0	0	1	0	0	0	0	0	0	0	0	0	0	0	0	0	0	0	0	0	0	0	0	0	0	0	0	0	0
0	4.59	5.24	3.62	3.92	5.07	3.96	0	1	1.95	3.27	79.5	64.83	0	0	0	0	1	1	0	0	0	0	1	0	0	0	0	0	0	0	0	0	0	0	0	0	0	0	0	0	0	0	0	0	0	0	0	0	0
0	4.58	5.24	3.62	3.92	5.07	3.96	0	1	1.95	3.27	79.75	65.08	0	0	0	0	1	1	0	0	0	0	1	0	0	0	0	0	0	0	0	0	0	0	0	0	0	0	0	0	0	0	0	0	0	0	0	0	0
0	4.59	5.23	3.62	3.92	5.09	3.87	0	1	2.04	3.26	80	65.33	0	0	0	0	1	1	0	0	0	0	1	0	0	0	0	0	0	0	0	0	0	0	0	0	0	0	0	0	0	0	0	0	0	0	0	0	0
0	4.55	5.23	3.62	3.92	5.09	3.87	0	1	2.04	3.27	80.25	65.58	0	0	0	0	1	1	0	0	0	0	1	0	0	0	0	0	0	0	0	0	0	0	0	0	0	0	0	0	0	0	0	0	0	0	0	0	0
0	4.62	5.23	3.62	3.92	5.09	3.87	1	1	2.04	3.27	80.5	65.83	0	0	0	0	1	1	0	0	0	0	1	0	0	0	0	0	0	0	0	0	0	0	0	0	0	0	0	0	0	0	0	0	0	0	0	0	0
0	4.55	5.23	3.62	3.92	5.09	3.87	1	1	2.04	3.27	80.75	66.08	0	0	0	0	1	1	0	0	0	0	1	0	0	0	0	0	0	0	0	0	0	0	0	0	0	0	0	0	0	0	0	0	0	0	0	0	0
0	4.56	5.24	3.62	3.92	5.07	3.88	1	1	1.95	3.27	81	66.33	0	0	0	0	1	1	0	0	0	0	1	0	0	0	0	0	0	0	0	0	0	0	0	0	0	0	0	0	0	0	0	0	0	0	0	0	0
0	4.59	5.24	3.62	3.92	5.07	3.88	1	1	1.95	3.28	81.25	66.58	0	0	0	0	1	1	0	0	0	0	1	0	0	0	0	0	0	0	0	0	0	0	0	0	0	0	0	0	0	0	0	0	0	0	0	0	0
0	4.71	5.23	3.62	3.92	5.07	3.88	1	1	1.95	3.28	81.5	66.83	0	0	0	0	1	1	0	0	0	0	1	0	0	0	0	0	0	0	0	0	0	0	0	0	0	0	0	0	0	0	0	0	0	0	0	0	0
0	4.75	5.23	3.62	3.92	5.07	3.88	1	1	1.95	3.29	81.75	67.08	0	0	0	0	1	1	0	0	0	0	1	0	0	0	0	0	0	0	0	0	0	0	0	0	0	0	0	0	0	0	0	0	0	0	0	0	0
0	4.68	5.28	3.62	3.92	5.08	3.94	1	1	2	3.29	82	67.33	0	0	0	0	1	1	0	0	0	0	1	0	0	0	0	0	0	0	0	0	0	0	0	0	0	0	0	0	0	0	0	0	0	0	0	0	0
0	4.73	5.28	3.62	3.92	5.08	3.94	1	1	2	3.29	82.25	67.58	0	0	0	0	1	1	0	0	0	0	1	0	0	0	0	0	0	0	0	0	0	0	0	0	0	0	0	0	0	0	0	0	0	0	0	0	0
0	4.74	5.29	3.62	3.92	5.08	3.94	1	1	2	3.29	82.5	67.83	0	0	0	0	1	1	0	0	0	0	1	0	0	0	0	0	0	0	0	0	0	0	0	0	0	0	0	0	0	0	0	0	0	0	0	0	0
1	4.77	5.29	3.62	3.92	5.08	3.94	1	1	2	3.3	82.75	68.08	0	0	0	0	1	1	0	0	0	0	1	0	0	0	0	0	0	0	0	0	0	0	0	0	0	0	0	0	0	0	0	0	0	0	0	0	0
1	4.63	5.3	3.62	3.92	5.17	4.2	0	1	2.53	3.31	83	68.33	0	0	0	0	1	1	0	0	0	0	1	0	0	0	0	0	0	0	0	0	0	0	0	0	0	0	0	0	0	0	0	0	0	0	0	0	0
1	4.66	5.3	3.62	3.92	5.17	4.2	0	1	2.53	3.31	83.25	68.58	0	0	0	0	1	1	0	0	0	0	1	0	0	0	0	0	0	0	0	0	0	0	0	0	0	0	0	0	0	0	0	0	0	0	0	0	0
1	4.73	5.31	3.62	4.22	5.17	4.2	0	1	2.53	3.32	83.5	68.83	0	0	0	0	1	1	0	0	0	0	1	0	0	0	0	0	0	0	0	0	0	0	0	0	0	0	0	0	0	0	0	0	0	0	0	0	0
1	4.78	5.31	3.62	4.22	5.17	4.2	0	1	2.53	3.32	83.75	69.08	0	0	0	0	1	1	0	0	0	0	1	0	0	0	0	0	0	0	0	0	0	0	0	0	0	0	0	0	0	0	0	0	0	0	0	0	0
1	4.87	5.32	3.62	4.22	5.21	4.13	0	1	2.39	3.33	84	69.33	0	0	0	0	1	1	0	0	0	0	1	0	0	0	0	0	0	0	0	0	0	0	0	0	0	0	0	0	0	0	0	0	0	0	0	0	0
1	4.92	5.32	3.62	4.22	5.21	4.13	0	1	2.39	3.34	84.25	69.58	0	0	0	0	1	1	0	0	0	0	1	0	0	0	0	0	0	0	0	0	0	0	0	0	0	0	0	0	0	0	0	0	0	0	0	0	0
1	4.94	5.34	3.62	4.22	5.21	4.13	0	1	2.39	3.33	84.5	69.83	0	0	0	0	1	1	0	0	0	0	1	0	0	0	0	0	0	0	0	0	0	0	0	0	0	0	0	0	0	0	0	0	0	0	0	0	0
1	4.92	5.34	3.62	4.22	5.21	4.13	0	1	2.39	3.33	84.75	70.08	0	0	0	0	1	1	0	0	0	0	1	0	0	0	0	0	0	0	0	0	0	0	0	0	0	0	0	0	0	0	0	0	0	0	0	0	0
0	4.00	4.74	3.8	5.02	4.88	3.07	0	1	0.48	2.55	96.08	47.5	0	0	0	0	0	1	0	0	0	0	1	0	0	0	0	0	0	0	0	0	0	0	0	0	0	0	0	0	0	0	0	0	0	0	0	0	0
0	4.16	4.66	3.8	5.02	5.03	3.81	1	1	0.48	2.54	96.33	47.74	0	0	0	0	0	1	0	0	0	0	1	0	0	0	0	0	0	0	0	0	0	0	0	0	0	0	0	0	0	0	0	0	0	0	0	0	0
0	4.14	4.66	3.8	5.02	5.03	3.81	1	1	0.48	2.54	96.58	47.99	0	0	0	0	0	1	0	0	0	0	1	0	0	0	0	0	0	0	0	0	0	0	0	0	0	0	0	0	0	0	0	0	0	0	0	0	0
0	4.30	4.65	3.8	5.02	5.03	3.81	1	1	0.48	2.55	96.83	48.25	0	0	0	0	0	1	0	0	0	0	1	0	0	0	0	0	0	0	0	0	0	0	0	0	0	0	0	0	0	0	0	0	0	0	0	0	0
0	4.41	4.65	3.8	5.14	5.03	3.81	1	1	0.48	2.55	97.08	48.5	0	0	0	0	0	1	0	0	0	0	1	0	0	0	0	0	0	0	0	0	0	0	0	0	0	0	0	0	0	0	0	0	0	0	0	0	0
0	4.30	4.69	3.93	5.14	4.79	3.68	1	1	0.6	2.52	97.33	48.74	0	0	0	0	0	1	0	0	0	0	1	0	0	0	0	0	0	0	0	0	0	0	0	0	0	0	0	0	0	0	0	0	0	0	0	0	0
0	4.25	4.69	3.93	5.14	4.79	3.68	1	1	0.6	2.53	97.58	48.99	0	0	0	0	0	1	0	0	0	0	1	0	0	0	0	0	0	0	0	0	0	0	0	0	0	0	0	0	0	0	0	0	0	0	0	0	0
0	4.38	4.66	3.93	5.14	4.79	3.68	1	1	0.6	2.58	97.83	49.25	0	0	0	0	0	1	0	0	0	0	1	0	0	0	0	0	0	0	0	0	0	0	0	0	0	0	0	0	0	0	0	0	0	0	0	0	0
0	4.43	4.66	3.93	5.14	4.79	3.68	1	1	0.6	2.64	98.08	49.5	0	0	0	0	0	1	0	0	0	0	1	0	0	0	0	0	0	0	0	0	0	0	0	0	0	0	0	0	0	0	0	0	0	0	0	0	0
0	4.36	4.69	3.93	5.14	4.94	3.49	1	1	0.6	2.64	98.33	49.74	0	0	0	0	0	1	0	0	0	0	1	0	0	0	0	0	0	0	0	0	0	0	0	0	0	0	0	0	0	0	0	0	0	0	0	0	0
0	4.28	4.69	3.93	5.14	4.94	3.49	1	1	0.6	2.65	98.58	49.99	0	0	0	0	0	1	0	0	0	0	1	0	0	0	0	0	0	0	0	0	0	0	0	0	0	0	0	0	0	0	0	0	0	0	0	0	0
0	4.29	4.7	3.93	5.14	4.94	3.49	1	1	0.6	2.64	98.83	50.25	0	0	0	0	0	1	0	0	0	0	1	0	0	0	0	0	0	0	0	0	0	0	0	0	0	0	0	0	0	0	0	0	0	0	0	0	0
0	4.39	4.7	3.93	5.14	4.94	3.49	1	1	0.6	2.65	99.08	50.5	0	0	0	0	0	1	0	0	0	0	1	0	0	0	0	0	0	0	0	0	0	0	0	0	0	0	0	0	0	0	0	0	0	0	0	0	0
0	4.25	4.66	3.93	5.14	4.99	3.8	1	1	0.6	2.64	99.33	50.74	0	0	0	0	0	1	0	0	0	0	1	0	0	0	0	0	0	0	0	0	0	0	0	0	0	0	0	0	0	0	0	0	0	0	0	0	0
0	4.18	4.66	3.93	5.14	4.99	3.8	1	1	0.6	2.64	99.58	50.99	0	0	0	0	0	1	0	0	0	0	1	0	0	0	0	0	0	0	0	0	0	0	0	0	0	0	0	0	0	0	0	0	0	0	0	0	0
0	4.30	4.7	3.93	5.14	4.99	3.8	1	1	0.6	2.84	99.83	51.25	0	0	0	0	0	1	0	0	0	0	1	0	0	0	0	0	0	0	0	0	0	0	0	0	0	0	0	0	0	0	0	0	0	0	0	0	0
0	4.39	4.7	3.93	5.14	4.99	3.8	1	1	0.6	3.02	100.08	51.5	0	0	0	0	0	1	0	0	0	0	1	0	0	0	0	0	0	0	0	0	0	0	0	0	0	0	0	0	0	0	0	0	0	0	0	0	0
0	4.27	4.75	3.93	5.14	4.92	3.58	0	1	0.7	2.84	100.33	51.74	0	0	0	0	0	1	0	0	0	0	1	0	0	0	0	0	0	0	0	0	0	0	0	0	0	0	0	0	0	0	0	0	0	0	0	0	0
0	4.36	4.75	3.93	5.14	4.92	3.58	1	1	0.7	2.84	100.58	51.99	0	0	0	0	0	1	0	0	0	0	1	0	0	0	0	0	0	0	0	0	0	0	0	0	0	0	0	0	0	0	0	0	0	0	0	0	0
0	4.36	4.74	3.93	5.14	4.92	3.58	0	1	0.7	2.83	100.83	52.25	0	0	0	0	0	1	0	0	0	0	1	0	0	0	0	0	0	0	0	0	0	0	0	0	0	0	0	0	0	0	0	0	0	0	0	0	0
0	4.34	4.74	3.93	5.14	4.92	3.58	1	1	0.7	2.82	101.08	52.5	0	0	0	0	0	1	0	0	0	0	1	0	0	0	0	0	0	0	0	0	0	0	0	0	0	0	0	0	0	0	0	0	0	0	0	0	0
0	4.28	4.78	3.93	5.14	4.89	3.28	0	1	0.6	2.89	101.33	52.74	0	0	0	0	0	1	0	0	0	0	1	0	0	0	0	0	0	0	0	0	0	0	0	0	0	0	0	0	0	0	0	0	0	0	0	0	0
0	4.28	4.78	3.93	5.14	4.89	3.28	0	1	0.6	2.88	101.58	52.99	0	0	0	0	0	1	0	0	0	0	1	0	0	0	0	0	0	0	0	0	0	0	0	0	0	0	0	0	0	0	0	0	0	0	0	0	0
0	4.25	4.75	3.93	5.14	4.89	3.28	0	1	0.6	2.88	101.83	53.25	0	0	0	0	0	1	0	0	0	0	1	0	0	0	0	0	0	0	0	0	0	0	0	0	0	0	0	0	0	0	0	0	0	0	0	0	0
0	4.26	4.75	3.93	5.14	4.89	3.28	0	1	0.6	2.87	102.08	53.5	0	0	0	0	0	1	0	0	0	0	1	0	0	0	0	0	0	0	0	0	0	0	0	0	0	0	0	0	0	0	0	0	0	0	0	0	0
0	4.26	4.76	3.93	5.14	4.83	0	0	1	0.6	2.86	102.33	53.74	0	0	0	0	0	1	0	0	0	0	1	0	0	0	0	0	0	0	0	0	0	0	0	0	0	0	0	0	0	0	0	0	0	0	0	0	0
0	4.21	4.76	3.93	5.14	4.83	0	0	1	0.6	2.87	102.58	53.99	0	0	0	0	0	1	0	0	0	0	1	0	0	0	0	0	0	0	0	0	0	0	0	0	0	0	0	0	0	0	0	0	0	0	0	0	0
0	4.26	4.75	3.93	5.14	4.83	0	1	1	0.6	2.88	102.83	54.25	0	0	0	0	0	1	0	0	0	0	1	0	0	0	0	0	0	0	0	0	0	0	0	0	0	0	0	0	0	0	0	0	0	0	0	0	0
0	4.21	4.75	3.93	5.14	4.83	0	1	1	0.6	3.07	103.08	54.5	0	0	0	0	0	1	0	0	0	0	1	0	0	0	0	0	0	0	0	0	0	0	0	0	0	0	0	0	0	0	0	0	0	0	0	0	0
0	4.15	4.74	3.93	5.14	4.77	3	1	1	0.6	3.06	103.33	54.74	0	0	0	0	0	1	0	0	0	0	1	0	0	0	0	0	0	0	0	0	0	0	0	0	0	0	0	0	0	0	0	0	0	0	0	0	0
0	4.21	4.74	3.93	5.14	4.77	3	1	1	0.6	3.07	103.58	54.99	0	0	1	0	0	1	0	0	0	0	1	0	0	0	0	0	0	0	0	0	0	0	0	0	0	0	0	0	0	0	0	0	0	0	0	0	0
0	4.25	4.7	3.93	4.14	4.77	3	1	1	0.6	3.06	103.83	55.25	0	0	0	0	0	1	0	0	0	0	1	0	0	0	0	0	0	0	0	0	0	0	0	0	0	0	0	0	0	0	0	0	0	0	0	0	0
0	4.30	4.7	3.93	4.14	4.77	3	1	1	0.6	3.07	104.08	55.5	0	0	0	0	0	1	0	0	0	0	1	0	0	0	0	0	0	0	0	0	0	0	0	0	0	0	0	0	0	0	0	0	0	0	0	0	0
0	4.29	4.77	3.93	4.14	4.72	3.01	1	1	1.6	3.11	104.33	55.74	0	0	0	0	0	1	0	0	0	0	1	0	0	0	0	0	0	0	0	0	0	0	0	0	0	0	0	0	0	0	0	0	0	0	0	0	0
0	4.30	4.77	3.93	4.12	4.72	3.01	1	1	1.6	3.13	104.58	55.99	0	0	0	0	0	1	0	0	0	0	1	0	0	0	0	0	0	0	0	0	0	0	0	0	0	0	0	0	0	0	0	0	0	0	0	0	0
0	4.33	4.77	3.93	4.12	4.72	3.01	1	1	1.6	3.13	104.83	56.25	0	0	0	0	0	1	0	0	0	0	1	0	0	0	0	0	0	0	0	0	0	0	0	0	0	0	0	0	0	0	0	0	0	0	0	0	0
0	4.30	4.77	3.93	4.12	4.72	3.01	1	1	1.6	3.13	105.08	56.5	0	0	0	0	0	1	0	0	0	0	1	0	0	0	0	0	0	0	0	0	0	0	0	0	0	0	0	0	0	0	0	0	0	0	0	0	0
0	4.33	4.77	3.93	4.12	4.82	3.18	1	1	1.6	3.12	105.33	56.74	0	0	0	0	0	1	0	0	0	0	1	0	0	0	0	0	0	0	0	0	0	0	0	0	0	0	0	0	0	0	0	0	0	0	0	0	0
0	4.39	4.77	3.93	4.12	4.82	3.18	1	1	1.6	3.11	105.58	56.99	0	0	0	0	0	1	0	0	0	0	1	0	0	0	0	0	0	0	0	0	0	0	0	0	0	0	0	0	0	0	0	0	0	0	0	0	0
0	4.25	4.76	3.93	4.12	4.82	3.18	1	1	1.6	3.11	105.83	57.25	0	0	0	0	0	1	0	0	0	0	1	0	0	0	0	0	0	0	0	0	0	0	0	0	0	0	0	0	0	0	0	0	0	0	0	0	0
0	4.21	4.76	3.93	4.12	4.82	3.18	1	1	1.6	3.11	106.08	57.5	0	0	0	0	0	1	0	0	0	0	1	0	0	0	0	0	0	0	0	0	0	0	0	0	0	0	0	0	0	0	0	0	0	0	0	0	0
0	4.24	4.76	3.93	4.12	4.88	3.72	1	1	1.7	3.11	106.33	57.74	0	0	0	0	0	1	0	0	0	0	1	0	0	0	0	0	0	0	0	0	0	0	0	0	0	0	0	0	0	0	0	0	0	0	0	0	0
0	4.20	4.76	3.93	4.12	4.88	3.72	1	1	1.7	3.21	106.58	57.99	0	0	0	0	0	1	0	0	0	0	1	0	0	0	0	0	0	0	0	0	0	0	0	0	0	0	0	0	0	0	0	0	0	0	0	0	0
0	4.20	4.8	3.93	4.12	4.88	3.72	1	1	1.7	3.21	106.83	58.25	0	0	0	0	0	1	0	0	0	0	1	0	0	0	0	0	0	0	0	0	0	0	0	0	0	0	0	0	0	0	0	0	0	0	0	0	0
0	4.06	4.8	3.93	4.12	4.88	3.72	1	1	1.7	3.21	107.08	58.5	0	0	0	0	0	1	0	0	0	0	1	0	0	0	0	0	0	0	0	0	0	0	0	0	0	0	0	0	0	0	0	0	0	0	0	0	0
0	4.04	4.8	3.93	4.12	4.82	3.44	1	1	1.7	3.11	107.33	58.74	0	0	0	0	0	1	0	0	0	0	1	0	0	0	0	0	0	0	0	0	0	0	0	0	0	0	0	0	0	0	0	0	0	0	0	0	0
0	3.98	4.8	3.93	4.12	4.82	3.44	0	1	1.7	3.13	107.58	58.99	0	0	0	0	0	1	0	0	0	0	1	0	0	0	0	0	0	0	0	0	0	0	0	0	0	0	0	0	0	0	0	0	0	0	0	0	0
0	3.97	4.84	3.93	4.12	4.82	3.44	0	1	1.7	3.12	107.83	59.25	0	0	0	0	0	1	0	0	0	0	1	0	0	0	0	0	0	0	0	0	0	0	0	0	0	0	0	0	0	0	0	0	0	0	0	0	0
0	4.11	4.84	3.93	4.12	4.82	3.44	0	1	1.7	3.1	108.08	59.5	0	0	0	0	0	1	0	0	0	0	1	0	0	0	0	0	0	0	0	0	0	0	0	0	0	0	0	0	0	0	0	0	0	0	0	0	0
0	4.12	4.85	3.93	4.12	4.76	3.29	1	1	1.7	3.18	108.33	59.74	0	0	0	0	0	1	0	0	0	0	1	0	0	0	0	0	0	0	0	0	0	0	0	0	0	0	0	0	0	0	0	0	0	0	0	0	0
0	4.29	4.85	3.93	4.12	4.76	3.29	1	1	1.7	3.15	108.58	59.99	0	0	0	0	0	1	0	0	0	0	1	0	0	0	0	0	0	0	0	0	0	0	0	0	0	0	0	0	0	0	0	0	0	0	0	0	0
0	4.39	4.82	3.93	4.12	4.76	3.29	1	1	1.7	3.18	108.83	60.25	0	0	0	0	0	1	0	0	0	0	1	0	0	0	0	0	0	0	0	0	0	0	0	0	0	0	0	0	0	0	0	0	0	0	0	0	0
[truncated: 223,739 more rows]
[truncated: 11 more columns]
