# Supplementary material for: Determinants of voluntary disclosure: An empirical analysis of financial, market, and organizational factors
Source: PLoS One. 2025 Jun 4;20(6):e0324625. doi: 10.1371/journal.pone.0324625 (PMC12136342; doi:10.1371/journal.pone.0324625)
Supplement: S2 File — Detailed definitions and summary statistics for all explanatory variables used in the analysis. (XLSX) [file pone.0324625.s002.xlsx]

## Sheet: Appendix_A
S2(Supporitng Information 2);Explanation Valiable
1.H1:Financial Indicators
	β1-1	Market Value	Quarterly market capitalization (in millions of yen)	Logarithmic transformation applied.
	β1-2	TTLASSET	Quarterly total assets (in millions of yen)	Logarithmic transformation applied.
	β1-3	CAPITAL	Quarterly capital (in millions of yen)	Logarithmic transformation applied.
	β1-4	ISSUEDSHARE	Quarterly total number of issued shares	Logarithmic transformation applied.
	β1-5	Sales	Quarterly sales (in millions of yen)	Logarithmic transformation applied.
	β1-6	Operating Profit	Quarterly operating profit (in millions of yen)	Logarithmic transformation applied.
	β1-7	PBR	The price-to-book ratio (market capitalization ÷ book value of net assets)	A dummy variable where 0 indicates the value is below the industry average, and 1 indicates it exceeds the industry average.
	β1-8	PER	The price-earnings ratio (market capitalization ÷ net income)	A dummy variable where 0 indicates the value is below the industry average, and 1 indicates it exceeds the industry average.
	β1-9	DPS	Dividend per share (in yen)	Logarithmic transformation applied.
2.H2:Company Characteristics
	β2-1	Employee Count	Quarterly number of employees	Logarithmic transformation applied.
	β2-2	Years since Establishment	Number of years since the company was established.
	β2-3	Listing Period	Number of years since the company was listed.
	β2-4	GAAP	Accounting standards adopted	A dummy variable where 0 indicates Japanese GAAP, and 1 indicates IFRS or US GAAP.
	β2-5	Foreign Market	Whether the company is listed on a foreign market	A dummy variable where 0 indicates listing only in the Japanese market, and 1 indicates listing in a foreign market as well.
	β2-6	Stock Repurchase	The company did repurchase its own stock.	1 if applicable, 0 if not applicable.
	β2-7	ISO45001	An international standard for Occupational Health and Safety Management Systems (OHSMS)	A dummy variable where 0 indicates the company has not obtained the certification, and 1 indicates the company has.
	β2-8	ISO14001	An international standard for Environmental Management Systems (EMS)	A dummy variable where 0 indicates the company has not obtained the certification, and 1 indicates the company has.
3.H3: Market-Related Factors: A dummy variable indicating the market where the company is listed at the time of data collection (1 if applicable, 0 if not applicable).
	β3-1	MARKET(P) (Prime Market)	1 if applicable, 0 if not applicable.
	β3-2	MARKET(S) (Standard Market)	1 if applicable, 0 if not applicable.
	β3-3	MARKET(G) (Growth Market)	1 if applicable, 0 if not applicable.
	β3-4	MARKET(L) (Local Market)	1 if applicable, 0 if not applicable.
4.H4: Industry Classification: A dummy variable indicating the 33 sub-industry classifications defined by the Tokyo Stock Exchange (1 if applicable, 0 if not applicable).
	β4-1-1	Fishery, Agriculture & Forestry	1 if applicable, 0 if not applicable.
	β4-2-2	Mining	1 if applicable, 0 if not applicable.
	β4-3-3	Construction	1 if applicable, 0 if not applicable.
	β4-4-4	Foods	1 if applicable, 0 if not applicable.
	β4-4-5	Textiles and Apparels	1 if applicable, 0 if not applicable.
	β4-4-6	Pulp and Paper	1 if applicable, 0 if not applicable.
	β4-4-7	Chemicals	1 if applicable, 0 if not applicable.
	β4-4-8	Pharmaceutical	1 if applicable, 0 if not applicable.
	β4-4-9	Oil and Coal Products	1 if applicable, 0 if not applicable.
	β4-4-10	Rubber Products	1 if applicable, 0 if not applicable.
	β4-4-11	Glass and Ceramics Products	1 if applicable, 0 if not applicable.
	β4-4-12	Iron and Steel	1 if applicable, 0 if not applicable.
	β4-4-13	Nonferrous Metals	1 if applicable, 0 if not applicable.
	β4-4-14	Metal Products	1 if applicable, 0 if not applicable.
	β4-4-15	Machinery	1 if applicable, 0 if not applicable.
	β4-4-16	Electric Appliances	1 if applicable, 0 if not applicable.
	β4-4-17	Transportation Equipment	1 if applicable, 0 if not applicable.
	β4-4-18	Precision Instruments	1 if applicable, 0 if not applicable.
	β4-4-19	Other Products	1 if applicable, 0 if not applicable.
	β4-5-20	Electric Power and Gas	1 if applicable, 0 if not applicable.
	β4-6-21	Land Transportation	1 if applicable, 0 if not applicable.
	β4-6-22	Marine Transportation	1 if applicable, 0 if not applicable.
	β4-6-23	Air Transportation	1 if applicable, 0 if not applicable.
	β4-6-24	Warehousing and Harbor Transportation	1 if applicable, 0 if not applicable.
	β4-6-25	Information & Communication	1 if applicable, 0 if not applicable.
	β4-7-26	Wholesale Trade	1 if applicable, 0 if not applicable.
	β4-7-27	Retail Trade	1 if applicable, 0 if not applicable.
	β4-8-28	Banks	1 if applicable, 0 if not applicable.
	β4-8-29	Securities and Commodities Futures	1 if applicable, 0 if not applicable.
	β4-8-30	Insurance	1 if applicable, 0 if not applicable.
	β4-8-31	Other Financing Business	1 if applicable, 0 if not applicable.
	β4-9-32	Real Estate	1 if applicable, 0 if not applicable.
	β4-10-33	Services	1 if applicable, 0 if not applicable.
5.H5:Shareholding Ratios:%
	β5-1	Financial Institutions	%
	β5-2	Other Corporations	%
	β5-3	Foreign Corporations	%
	β5-4	Individuals and Others	%
	β5-5	Miscellaneous	%
6: Time Point Information: Information as of the quarterly time point (dummy variable).
	β6	Quarter	Quarterly information displayed as a dummy variable.
