# Supplementary material for: Determinants of voluntary disclosure: An empirical analysis of financial, market, and organizational factors
Source: PLoS One. 2025 Jun 4;20(6):e0324625. doi: 10.1371/journal.pone.0324625 (PMC12136342; doi:10.1371/journal.pone.0324625)
Supplement: S4 File — Detailed results of logistic regression analysis focusing on explanatory variables. (XLSX) [file pone.0324625.s004.xlsx]

## Sheet: Appendix_C
S4(Supporting Information4): Result of Explanatory Variables
No	Variable	Variable Name	VIF(1st)	VIF(2nd)	Comment	Coefficient	Std. Err.	P>|z|	Odds Ratio	Probability
0	const		0	156.87	*6	-19.659	0.252	0	0	0
1	β1-1	Market Value	27.48	27.2	*2	0.484	0.035	0	1.622	0.619
2	β1-2	TTLASSET	18.46	18.44	*3	0.878	0.059	0	2.407	0.706
3	β1-3	CAPITAL	4.3	4.3		0.37	0.029	0	1.448	0.591
4	β1-4	ISSUEDSHARE	3.04	3.04		0.032	0.028	0.26	1.032	0.508
5	β1-5	Sales	12.66	12.65	*4	0.504	0.05	0	1.656	0.623
6	β1-6	Operating Profit	2.23	2.23		-0.053	0.011	0	0.949	0.487
7	β1-7	PBR	1.47	1.47		-0.093	0.022	0	0.911	0.477
8	β1-8	PER	16.63	16.44	*5	-1.013	0.162	0	0.363	0.266
9	β1-9	DPS	1.46	1.46		-0.009	0.014	0.505	0.991	0.498
10	β2-1	Employee Count	5.84	5.84		0.493	0.035	0	1.637	0.621
11	β2-2	Years since Establishment	3.32	3.32		0.003	0.001	0	1.003	0.501
12	β2-3	Listing Period	3.38	3.34		-0.006	0.001	0	0.994	0.499
13	β2-4	GAAP	1.15	1.15		0.351	0.049	0	1.42	0.587
14	β2-5	Foreign Market	1.08	1.08		-1.182	0.089	0	0.307	0.235
15	β2-6	Stock Repurchase	1.01	1.01		-0.246	0.037	0	0.782	0.439
16	β2-7	ISO45001	1.03	1.03		1.02	0.104	0	2.773	0.735
17	β2-8	ISO14001	1.3	1.3		0.225	0.023	0	1.252	0.556
18	β3-1	MARKET(P)	inf		*1
19	β3-2	MARKET(S)	inf	1.95		-0.742	0.039	0	0.476	0.323
20	β3-3	MARKET(G)	inf	2.15		-0.995	0.061	0	0.37	0.27
21	β3-4	MARKET(L)	inf	1.22		-50.203	7874206353	1	0	0
22	β4-1-1	Fishery, Agriculture & Forestry	inf	1.08		-1.226	0.169	0	0.294	0.227
23	β4-2-2	Mining	inf	1.04		-0.361	0.2	0.07	0.697	0.411
24	β4-3-3	Construction	inf	1.55		0.103	0.055	0.063	1.108	0.526
25	β4-4-4	Foods	inf	1.39		-0.25	0.058	0	0.779	0.438
26	β4-4-5	Textiles and Apparels	inf	1.22		-0.501	0.079	0	0.606	0.377
27	β4-4-6	Pulp and Paper	inf	1.11		0.021	0.105	0.842	1.021	0.505
28	β4-4-7	Chemicals	inf	1.69		0.5	0.049	0	1.648	0.622
29	β4-4-8	Pharmaceutical	inf	1.23		0.976	0.073	0	2.653	0.726
30	β4-4-9	Oil and Coal Products	inf	1.05		-1.804	0.151	0	0.165	0.141
31	β4-4-10	Rubber Products	inf	1.08		0.361	0.114	0.002	1.435	0.589
32	β4-4-11	Glass and Ceramics Products	inf	1.23		-0.277	0.081	0.001	0.758	0.431
33	β4-4-12	Iron and Steel	inf	1.2		-0.218	0.079	0.006	0.804	0.446
34	β4-4-13	Nonferrous Metals	inf	1.13		1.091	0.084	0	2.976	0.748
35	β4-4-14	Metal Products	inf	1.3		-0.601	0.076	0	0.548	0.354
36	β4-4-15	Machinery	inf	1.68		0.097	0.05	0.052	1.102	0.524
37	β4-4-16	Electric Appliances	inf	1.74		-0.034	0.049	0.48	0.966	0.491
38	β4-4-17	Transportation Equipment	inf	1.37		-0.972	0.064	0	0.378	0.274
39	β4-4-18	Precision Instruments	inf	1.14		0.209	0.086	0.015	1.232	0.552
40	β4-4-19	Other Products	inf	1.31		-0.175	0.066	0.008	0.84	0.456
41	β4-5-20	Electric Power and Gas	inf	1.13		-0.411	0.098	0	0.663	0.399
42	β4-6-21	Land Transportation	inf	1.27		-0.886	0.072	0	0.412	0.292
43	β4-6-22	Marine Transportation	inf	1.08		0.404	0.134	0.003	1.497	0.6
44	β4-6-23	Air Transportation	inf	1.02		0.705	0.208	0.001	2.023	0.669
45	β4-6-24	Warehousing and Harbor Transportation	inf	1.15		-0.69	0.102	0	0.501	0.334
46	β4-6-25	Information & Communication	inf		*1
47	β4-7-26	Wholesale Trade	inf	2.05		-0.834	0.056	0	0.434	0.303
48	β4-7-27	Retail Trade	inf	1.87		-1.117	0.052	0	0.327	0.247
49	β4-8-28	Banks	inf	2.77		0.477	0.108	0	1.612	0.617
50	β4-8-29	Securities and Commodities Futures	inf	1.26		-0.285	0.109	0.009	0.752	0.429
51	β4-8-30	Insurance	inf	1.07		1.554	0.179	0	4.731	0.825
52	β4-8-31	Other Financing Business	inf	1.24		0.509	0.097	0	1.664	0.625
53	β4-9-32	Real Estate	inf	1.43		-0.968	0.087	0	0.38	0.275
54	β4-10-33	Services	inf	1.8		-0.135	0.048	0.006	0.874	0.466
55	β5-1	Financial Institutions	2.3	2.27		2.839	0.09	0	17.099	0.945
56	β5-2	Other Corporations	1.2	1.13		-0.195	0.058	0.001	0.823	0.451
57	β5-3	Foreign Corporations	1.88	1.86		0.007	0.09	0.934	1.008	0.502
58	β5-4	Individuals and Others	1.56		*1
59	β5-5	Miscellaneous	1.13	1.11		-0.394	0.368	0.284	0.674	0.403
60	β6	Quarter	0	0		0	0	0	1	0.5
	*1: 'inf' represents infinity. A reference category has been set for the respective explanatory variable.
	*2: Market value(β1-1) is correlated with other financial indicators but serves as an independent measure reflecting external evaluation.
	*3: Total assets(β1-2) represent an important indicator reflecting the internal structure of the company.
	*4: Sales(β1-5) indicate competitiveness and profitability, making it an important variable.
	*5: PER(β1-8) is important as it reflects the market's valuation of the company.
	*6: The constant term is influenced by correlations with explanatory variables but poses no issues.
