# Supplementary material for: Determinants of voluntary disclosure: An empirical analysis of financial, market, and organizational factors
Source: PLoS One. 2025 Jun 4;20(6):e0324625. doi: 10.1371/journal.pone.0324625 (PMC12136342; doi:10.1371/journal.pone.0324625)
Supplement: S5 File — A summary of experimental results highlighting unexpected findings. (XLSX) [file pone.0324625.s005.xlsx]

## Sheet: Appendix_D
S5(Supporting Information5): Summary of Experimental Results with Unexpected Findings
Hypothesis No.	Reference	Explanatory Variable	Assumed	Observed	Statistically Significant*	Result	Unexpected Findings
H1	β1-1	Market Value	↗	↗	*	↗	-
H1	β1-2	TTLASSET	↗	↗	*	↗	-
H1	β1-3	CAPITAL	↗	↗	*	↗	-
H1	β1-4	ISSUEDSHARE	↗	→	NS	-	-
H1	β1-5	Sales	↗↘	↗	*	↗	Yes
H1	β1-6	Operating Profit	↗↘	→	*	→	Yes
H1	β1-7	PBR	↗	→	*	→	Yes
H1	β1-8	PER	↗	↘	*	→	Yes
H1	β1-9	DPS	↗	→	NS	-	-
H2	β2-1	Employee Count	↗	↗	*	↗	-
H2	β2-2	Years since Establishment	↗→	→	*	→	Yes
H2	β2-3	Listing Period	→	→	*	→	-
H2	β2-4	GAAP	↗	↗	*	↗	-
H2	β2-5	Foreign Market	↗	↘	*	↘	Yes
H2	β2-6	Stock Repurchase	↘	↘	*	↘	-
H2	β2-7	ISO45001	→	↗	*	↗	Yes
H2	β2-8	ISO14001	→	↗	*	↗	Yes
H3	β3-1	MARKET(P)	0	↗	Baseline	-	-
H3	β3-2	MARKET(S)	↘	↘	*	↘	-
H3	β3-3	MARKET(G)	↘	↘	*	↘	-
H3	β3-4	MARKET(L)	↘	↘	NS	-	-
H4	β4-1-1	Fishery, Agriculture & Forestry	→↘	↘	*	↘	-
H4	β4-2-2	Mining	→↘	↘	NS	-	-
H4	β4-3-3	Construction	→↘	↗	NS	-	-
H4	β4-4-4	Foods	↗	↘	*	↘	Yes
H4	β4-4-5	Textiles and Apparels	↗	↘	*	↘	Yes
H4	β4-4-6	Pulp and Paper	↗	→	NS	-	-
H4	β4-4-7	Chemicals	↗	↗	*	↗	-
H4	β4-4-8	Pharmaceutical	↗	↗	*	↗	-
H4	β4-4-9	Oil and Coal Products	↗	↘	*	↘	Yes
H4	β4-4-10	Rubber Products	↗	↗	*	↗	-
H4	β4-4-11	Glass and Ceramics Products	↗	↘	*	↘	Yes
H4	β4-4-12	Iron and Steel	↗	↘	*	↘	Yes
H4	β4-4-13	Nonferrous Metals	↗	↗	*	↗	-
H4	β4-4-14	Metal Products	↗	↘	*	↘	Yes
H4	β4-4-15	Machinery	↗	→	NS	-	-
H4	β4-4-16	Electric Appliances	↗	→	NS	-	-
H4	β4-4-17	Transportation Equipment	↗	↘	*	↘	Yes
H4	β4-4-18	Precision Instruments	↗	↗	*	↗	-
H4	β4-4-19	Other Products	↗	↘	*	↘	Yes
H4	β4-5-20	Electric Power and Gas	→↘	↘	*	↘	-
H4	β4-6-21	Land Transportation	↗	↘	*	↘	Yes
H4	β4-6-22	Marine Transportation	↗	↗	*	↗	-
H4	β4-6-23	Air Transportation	↗	↗	*	↗	-
H4	β4-6-24	Warehousing and Harbor Transportation	↗	↘	*	↘	Yes
H4	β4-6-25	Information & Communication	↗	↗	Baseline	-	-
H4	β4-7-26	Wholesale Trade	↗	↘	*	↘	Yes
H4	β4-7-27	Retail Trade	↗	↘	*	↘	Yes
H4	β4-8-28	Banks	↗	↗	*	↗	-
H4	β4-8-29	Securities and Commodities Futures	↗	↘	*	↘	Yes
H4	β4-8-30	Insurance	↗	↗	*	↗	-
H4	β4-8-31	Other Financing Business	↗	↗	*	↗	-
H4	β4-9-32	Real Estate	→↘	↘	*	↘	-
H4	β4-10-33	Services	↗	↘	*	↘	Yes
H5	β5-1	Shareholding Ratio_Financial Institutions	↗	↗	*	↗	-
H5	β5-2	Shareholding Ratio_Other Corporations	↗	↘	*	↘	Yes
H5	β5-3	Shareholding Ratio_Foreign Corporations	↗	→	NS	-	-
H5	β5-4	Shareholding Ratio_Individuals and Others	0	↗	Baseline	-	-
H5	β5-5	Shareholding Ratio_Miscellaneous	↘	↘	NS	-	-
Legend:		↗: Positive association with voluntary disclosure
		↘: Negative association with voluntary disclosure
		→: Neutral (no change expected)
		-: No result or not applicable
		NS: Not statistically significant
		*: Statistically significant
		Unexpected Findings: "Yes" indicates a result that differs from the initial assumption and is statistically significant.
